# Supplementary material for: A Safety and Efficacy Study of a Synthetic Biolubricant in an Equine Model of Post-Traumatic Osteoarthritis
Source: Animals (Basel). 2025 Feb 1;15(3):404. doi: 10.3390/ani15030404 (PMC11815898; doi:10.3390/ani15030404)
Supplement: Supplementary file 1 [file animals-15-00404-s001.zip]

Archive with 1 entries (1 files):
- animals-3437859-supplementary.xlsx
