# Supplementary material for: A Safety and Efficacy Study of a Synthetic Biolubricant in an Equine Model of Post-Traumatic Osteoarthritis
Source: Animals (Basel). 2025 Feb 1;15(3):404. doi: 10.3390/ani15030404 (PMC11815898; doi:10.3390/ani15030404)
Supplement: Supplementary file 1 [file animals-15-00404-s001.zip › animals-3437859-supplementary.xlsx]

## Sheet: Clinical Data
Sheet	VAR	OA/Sham & Treatment	Day	n	mean	sd	SE	min	median	max
Clinical	Avg Effusion Measurement (cm)	Sham - Saline Control	0	8	25.7042	0.983101	0.347579	24.2333	25.7333	27.3333
Clinical	Avg Effusion Measurement (cm)	Sham - Saline Control	10	8	26.7667	1.27005	0.449029	25	26.75	29.1
Clinical	Avg Effusion Measurement (cm)	Sham - Saline Control	14	8	27.1208	1.12545	0.397908	25.4667	26.9833	29.2333
Clinical	Avg Effusion Measurement (cm)	Sham - Saline Control	19	8	27.4125	1.29172	0.456693	25.2333	27.3667	29.8
Clinical	Avg Effusion Measurement (cm)	Sham - Saline Control	21	8	27.5625	1.32023	0.46677	25.7333	27.3667	29.9667
Clinical	Avg Effusion Measurement (cm)	Sham - Saline Control	28	8	27.6246	1.02189	0.361293	26.5667	27.3333	29.8
Clinical	Avg Effusion Measurement (cm)	Sham - Saline Control	35	8	27.3875	1.4026	0.495893	25.7333	27.0667	30.0667
Clinical	Avg Effusion Measurement (cm)	Sham - Saline Control	42	8	27.5938	1.06219	0.375541	25.9333	27.6333	29.2333
Clinical	Avg Effusion Measurement (cm)	Sham - Saline Control	49	8	27.7958	1.33386	0.471591	26.1667	27.6	30.4333
Clinical	Avg Effusion Measurement (cm)	Sham - Saline Control	56	8	28.0792	1.8383	0.649937	26.8333	27.5333	32.4
Clinical	Avg Effusion Measurement (cm)	Sham - Saline Control	63	8	27.8792	1.21654	0.430113	26.0333	28.0333	29.9667
Clinical	Avg Effusion Measurement (cm)	Sham - Saline Control	70	8	27.8833	0.912001	0.322441	26.5667	27.8667	29.6333
Clinical	Avg Effusion Measurement (cm)	OA - Saline	0	8	25.9917	1.16806	0.412972	23.8	26.2333	27.3
Clinical	Avg Effusion Measurement (cm)	OA - Saline	10	8	27.475	1.1148	0.394141	25.4667	27.45	29.5333
Clinical	Avg Effusion Measurement (cm)	OA - Saline	14	8	28.6458	1.35012	0.477341	26.2	28.6167	30.6333
Clinical	Avg Effusion Measurement (cm)	OA - Saline	19	8	28.5304	1.03827	0.367083	26.3533	28.7283	29.9333
Clinical	Avg Effusion Measurement (cm)	OA - Saline	21	8	28.7583	1.09628	0.387593	26.4	28.9167	30.0333
Clinical	Avg Effusion Measurement (cm)	OA - Saline	28	8	28.3833	0.704858	0.249205	27.4	28.2167	29.7333
Clinical	Avg Effusion Measurement (cm)	OA - Saline	35	8	28.4875	1.15758	0.409265	26.0667	28.4333	30.1
Clinical	Avg Effusion Measurement (cm)	OA - Saline	42	8	28.2292	1.09072	0.385627	26	28.2667	29.8333
Clinical	Avg Effusion Measurement (cm)	OA - Saline	49	8	28.4175	0.988396	0.349451	26.6667	28.3167	30.1667
Clinical	Avg Effusion Measurement (cm)	OA - Saline	56	8	28.4	1.10798	0.39173	26.4333	28.4333	30.4333
Clinical	Avg Effusion Measurement (cm)	OA - Saline	63	8	28.5042	0.830077	0.293477	26.8667	28.5333	29.5333
Clinical	Avg Effusion Measurement (cm)	OA - Saline	70	8	28.4125	0.824031	0.291339	26.8333	28.4667	29.5667
Clinical	Avg Effusion Measurement (cm)	Sham - pMPC Control	0	8	27.0167	1.06875	0.377859	25.2667	27.4	28.3
Clinical	Avg Effusion Measurement (cm)	Sham - pMPC Control	10	8	28.9354	1.11869	0.395516	27.2	29.275	30.7333
Clinical	Avg Effusion Measurement (cm)	Sham - pMPC Control	14	8	29.5083	1.33449	0.471815	27.2	29.6833	31.0333
Clinical	Avg Effusion Measurement (cm)	Sham - pMPC Control	19	8	29.4375	1.13619	0.401705	27.3	29.6667	30.8667
Clinical	Avg Effusion Measurement (cm)	Sham - pMPC Control	21	8	29.525	1.23991	0.438375	27.9333	29.65	31.3333
Clinical	Avg Effusion Measurement (cm)	Sham - pMPC Control	28	8	29.1125	1.21785	0.430574	27.5	29	30.6333
Clinical	Avg Effusion Measurement (cm)	Sham - pMPC Control	35	8	29.7042	1.20967	0.427685	27.9333	29.45	31.3667
Clinical	Avg Effusion Measurement (cm)	Sham - pMPC Control	42	8	29.7167	1.22007	0.43136	27.9667	29.8167	31.0667
Clinical	Avg Effusion Measurement (cm)	Sham - pMPC Control	49	8	29.7708	1.1079	0.391701	27.8333	29.65	31.2
Clinical	Avg Effusion Measurement (cm)	Sham - pMPC Control	56	8	29.4292	1.08897	0.385009	28.1	29.5167	31.2667
Clinical	Avg Effusion Measurement (cm)	Sham - pMPC Control	63	8	29.6292	1.02174	0.361239	28.1333	29.85	30.8
Clinical	Avg Effusion Measurement (cm)	Sham - pMPC Control	70	8	29.4083	1.08419	0.38332	27.9	29.35	30.8333
Clinical	Avg Effusion Measurement (cm)	Sham - pMPC Control	0	8	27.1958	1.04037	0.367825	25.2	27.65	28.2667
Clinical	Avg Effusion Measurement (cm)	OA - pMPC	10	8	29.6958	1.42733	0.504639	27.4	29.85	31.6
Clinical	Avg Effusion Measurement (cm)	OA - pMPC	14	8	30.8792	1.53983	0.544414	27.8333	31.35	32.9333
Clinical	Avg Effusion Measurement (cm)	OA - pMPC	19	8	31.1833	1.45972	0.51609	28.6333	31.45	33.2333
Clinical	Avg Effusion Measurement (cm)	OA - pMPC	21	8	31.0287	1.51552	0.535817	28.2667	31.45	33.2667
Clinical	Avg Effusion Measurement (cm)	OA - pMPC	28	8	31.625	1.50931	0.533622	28.6667	32.1833	33.2333
Clinical	Avg Effusion Measurement (cm)	OA - pMPC	35	8	31.6708	1.56291	0.552571	28.6333	32.0167	33.1
Clinical	Avg Effusion Measurement (cm)	OA - pMPC	42	8	31.4	1.42383	0.503401	28.6	31.6833	32.8
Clinical	Avg Effusion Measurement (cm)	OA - pMPC	49	8	31.3125	1.56296	0.552589	28.7	31.8	33.1667
Clinical	Avg Effusion Measurement (cm)	OA - pMPC	56	8	30.9292	1.58639	0.560875	28.4333	31.1667	33.3333
Clinical	Avg Effusion Measurement (cm)	OA - pMPC	63	8	30.7958	1.11675	0.39483	28.7	31.0333	32.1
Clinical	Avg Effusion Measurement (cm)	OA - pMPC	70	8	30.8083	1.3696	0.484225	28.4667	31.1333	32.4667
Clinical	Effusion Score	Sham - Saline Control	0	8	0	0	0	0	0	0
Clinical	Effusion Score	Sham - Saline Control	10	8	0.875	0.353553	0.125	0	1	1
Clinical	Effusion Score	Sham - Saline Control	14	8	1.125	0.64087	0.226582	0	1	2
Clinical	Effusion Score	Sham - Saline Control	19	8	0.875	0.353553	0.125	0	1	1
Clinical	Effusion Score	Sham - Saline Control	21	8	0.875	0.353553	0.125	0	1	1
Clinical	Effusion Score	Sham - Saline Control	28	8	0.875	0.353553	0.125	0	1	1
Clinical	Effusion Score	Sham - Saline Control	35	8	0.875	0.353553	0.125	0	1	1
Clinical	Effusion Score	Sham - Saline Control	42	8	0.875	0.353553	0.125	0	1	1
Clinical	Effusion Score	Sham - Saline Control	49	8	0.875	0.353553	0.125	0	1	1
Clinical	Effusion Score	Sham - Saline Control	56	8	1.125	0.834523	0.295048	0	1	3
Clinical	Effusion Score	Sham - Saline Control	63	8	0.875	0.64087	0.226582	0	1	2
Clinical	Effusion Score	Sham - Saline Control	70	8	1	0	0	1	1	1
Clinical	Effusion Score	OA - Saline	0	8	0	0	0	0	0	0
Clinical	Effusion Score	OA - Saline	10	8	2.25	0.707107	0.25	1	2	3
Clinical	Effusion Score	OA - Saline	14	8	2.625	0.517549	0.182981	2	3	3
Clinical	Effusion Score	OA - Saline	19	8	2.375	0.517549	0.182981	2	2	3
Clinical	Effusion Score	OA - Saline	21	8	2.125	0.64087	0.226582	1	2	3
Clinical	Effusion Score	OA - Saline	28	8	2.125	0.834523	0.295048	1	2	3
Clinical	Effusion Score	OA - Saline	35	8	1.75	0.46291	0.163663	1	2	2
Clinical	Effusion Score	OA - Saline	42	8	1.875	0.834523	0.295048	1	2	3
Clinical	Effusion Score	OA - Saline	49	8	1.75	0.707107	0.25	1	2	3
Clinical	Effusion Score	OA - Saline	56	8	1.625	0.744024	0.263052	1	1.5	3
Clinical	Effusion Score	OA - Saline	63	8	1.5	0.534522	0.188982	1	1.5	2
Clinical	Effusion Score	OA - Saline	70	8	1.5	0.534522	0.188982	1	1.5	2
Clinical	Effusion Score	Sham - pMPC Control	0	8	0	0	0	0	0	0
Clinical	Effusion Score	Sham - pMPC Control	10	8	1.25	0.46291	0.163663	1	1	2
Clinical	Effusion Score	Sham - pMPC Control	14	8	1.5	0.755929	0.267261	1	1	3
Clinical	Effusion Score	Sham - pMPC Control	19	8	1.25	0.46291	0.163663	1	1	2
Clinical	Effusion Score	Sham - pMPC Control	21	8	1.375	0.517549	0.182981	1	1	2
Clinical	Effusion Score	Sham - pMPC Control	28	8	0.875	0.64087	0.226582	0	1	2
Clinical	Effusion Score	Sham - pMPC Control	35	8	1.125	0.353553	0.125	1	1	2
Clinical	Effusion Score	Sham - pMPC Control	42	8	1.25	0.46291	0.163663	1	1	2
Clinical	Effusion Score	Sham - pMPC Control	49	8	1.25	0.46291	0.163663	1	1	2
Clinical	Effusion Score	Sham - pMPC Control	56	8	1.375	0.517549	0.182981	1	1	2
Clinical	Effusion Score	Sham - pMPC Control	63	8	1.25	0.46291	0.163663	1	1	2
Clinical	Effusion Score	Sham - pMPC Control	70	8	1.25	0.46291	0.163663	1	1	2
Clinical	Effusion Score	Sham - pMPC Control	0	8	0	0	0	0	0	0
Clinical	Effusion Score	OA - pMPC	10	8	2.625	0.517549	0.182981	2	3	3
Clinical	Effusion Score	OA - pMPC	14	8	2.625	0.517549	0.182981	2	3	3
Clinical	Effusion Score	OA - pMPC	19	8	2.375	0.517549	0.182981	2	2	3
Clinical	Effusion Score	OA - pMPC	21	8	2.625	0.517549	0.182981	2	3	3
Clinical	Effusion Score	OA - pMPC	28	8	2.75	0.46291	0.163663	2	3	3
Clinical	Effusion Score	OA - pMPC	35	8	2.875	0.353553	0.125	2	3	3
Clinical	Effusion Score	OA - pMPC	42	8	2.875	0.64087	0.226582	2	3	4
Clinical	Effusion Score	OA - pMPC	49	8	2.625	0.744024	0.263052	1	3	3
Clinical	Effusion Score	OA - pMPC	56	8	2.25	0.886405	0.313392	1	2.5	3
Clinical	Effusion Score	OA - pMPC	63	8	2.625	0.517549	0.182981	2	3	3
Clinical	Effusion Score	OA - pMPC	70	8	2.25	0.707107	0.25	1	2	3
Clinical	Flexion Score	Sham - Saline Control	0	8	0	0	0	0	0	0
Clinical	Flexion Score	Sham - Saline Control	10	8	0.25	0.46291	0.163663	0	0	1
Clinical	Flexion Score	Sham - Saline Control	14	8	0.125	0.353553	0.125	0	0	1
Clinical	Flexion Score	Sham - Saline Control	19	8	0.125	0.353553	0.125	0	0	1
Clinical	Flexion Score	Sham - Saline Control	21	8	0	0	0	0	0	0
Clinical	Flexion Score	Sham - Saline Control	28	8	0.375	0.517549	0.182981	0	0	1
Clinical	Flexion Score	Sham - Saline Control	35	8	0.25	0.46291	0.163663	0	0	1
Clinical	Flexion Score	Sham - Saline Control	42	8	0.375	0.517549	0.182981	0	0	1
Clinical	Flexion Score	Sham - Saline Control	49	8	0	0	0	0	0	0
Clinical	Flexion Score	Sham - Saline Control	56	8	0.375	0.517549	0.182981	0	0	1
Clinical	Flexion Score	Sham - Saline Control	63	8	0	0	0	0	0	0
Clinical	Flexion Score	Sham - Saline Control	70	8	0.125	0.353553	0.125	0	0	1
Clinical	Flexion Score	OA - Saline	0	8	0	0	0	0	0	0
Clinical	Flexion Score	OA - Saline	10	8	1.625	0.916125	0.323899	0	2	3
Clinical	Flexion Score	OA - Saline	14	8	1.625	1.06066	0.375	0	1.5	3
Clinical	Flexion Score	OA - Saline	19	8	1	1.06904	0.377964	0	1	2
Clinical	Flexion Score	OA - Saline	21	8	0.875	0.834523	0.295048	0	1	2
Clinical	Flexion Score	OA - Saline	28	8	0.875	0.64087	0.226582	0	1	2
Clinical	Flexion Score	OA - Saline	35	8	1	0.92582	0.327327	0	1	2
Clinical	Flexion Score	OA - Saline	42	8	0.5	0.534522	0.188982	0	0.5	1
Clinical	Flexion Score	OA - Saline	49	8	0.75	0.46291	0.163663	0	1	1
Clinical	Flexion Score	OA - Saline	56	8	0.5	0.534522	0.188982	0	0.5	1
Clinical	Flexion Score	OA - Saline	63	8	0.5	0.534522	0.188982	0	0.5	1
Clinical	Flexion Score	OA - Saline	70	8	0.375	0.517549	0.182981	0	0	1
Clinical	Flexion Score	Sham - pMPC Control	0	8	0	0	0	0	0	0
Clinical	Flexion Score	Sham - pMPC Control	10	8	0.125	0.353553	0.125	0	0	1
Clinical	Flexion Score	Sham - pMPC Control	14	8	0.25	0.46291	0.163663	0	0	1
Clinical	Flexion Score	Sham - pMPC Control	19	8	0.125	0.353553	0.125	0	0	1
Clinical	Flexion Score	Sham - pMPC Control	21	8	0.25	0.46291	0.163663	0	0	1
Clinical	Flexion Score	Sham - pMPC Control	28	8	0	0	0	0	0	0
Clinical	Flexion Score	Sham - pMPC Control	35	8	0.125	0.353553	0.125	0	0	1
Clinical	Flexion Score	Sham - pMPC Control	42	8	0	0	0	0	0	0
Clinical	Flexion Score	Sham - pMPC Control	49	8	0.125	0.353553	0.125	0	0	1
Clinical	Flexion Score	Sham - pMPC Control	56	8	0.125	0.353553	0.125	0	0	1
Clinical	Flexion Score	Sham - pMPC Control	63	8	0	0	0	0	0	0
Clinical	Flexion Score	Sham - pMPC Control	70	8	0.25	0.46291	0.163663	0	0	1
Clinical	Flexion Score	Sham - pMPC Control	0	8	0.125	0.353553	0.125	0	0	1
Clinical	Flexion Score	OA - pMPC	10	8	1.875	0.834523	0.295048	1	2	3
Clinical	Flexion Score	OA - pMPC	14	8	1.5	0.755929	0.267261	1	1	3
Clinical	Flexion Score	OA - pMPC	19	8	1.25	1.0351	0.365963	0	1	3
Clinical	Flexion Score	OA - pMPC	21	8	1.875	1.12599	0.398098	0	2	3
Clinical	Flexion Score	OA - pMPC	28	8	2.25	1.28174	0.453163	0	2.5	4
Clinical	Flexion Score	OA - pMPC	35	8	1.375	1.40789	0.497763	0	1.5	4
Clinical	Flexion Score	OA - pMPC	42	8	1.375	0.916125	0.323899	0	1	3
Clinical	Flexion Score	OA - pMPC	49	8	1.375	0.744024	0.263052	1	1	3
Clinical	Flexion Score	OA - pMPC	56	8	1.125	0.991031	0.350382	0	1	3
Clinical	Flexion Score	OA - pMPC	63	8	1.125	0.834523	0.295048	0	1	2
Clinical	Flexion Score	OA - pMPC	70	8	0.75	0.707107	0.25	0	1	2
Clinical	Lameness Score	Sham - Saline Control	0	8	0.125	0.353553	0.125	0	0	1
Clinical	Lameness Score	Sham - Saline Control	10	8	0.125	0.353553	0.125	0	0	1
Clinical	Lameness Score	Sham - Saline Control	14	8	0.125	0.353553	0.125	0	0	1
Clinical	Lameness Score	Sham - Saline Control	19	8	0.625	0.744024	0.263052	0	0.5	2
Clinical	Lameness Score	Sham - Saline Control	21	8	0.25	0.46291	0.163663	0	0	1
Clinical	Lameness Score	Sham - Saline Control	28	8	0.25	0.46291	0.163663	0	0	1
Clinical	Lameness Score	Sham - Saline Control	35	8	0.375	0.517549	0.182981	0	0	1
Clinical	Lameness Score	Sham - Saline Control	42	8	0.625	0.916125	0.323899	0	0	2
Clinical	Lameness Score	Sham - Saline Control	49	8	0.375	0.744024	0.263052	0	0	2
Clinical	Lameness Score	Sham - Saline Control	56	8	0.375	0.744024	0.263052	0	0	2
Clinical	Lameness Score	Sham - Saline Control	63	8	0.75	0.707107	0.25	0	1	2
Clinical	Lameness Score	Sham - Saline Control	70	8	0.5	0.92582	0.327327	0	0	2
Clinical	Lameness Score	OA - Saline	0	8	0.125	0.353553	0.125	0	0	1
Clinical	Lameness Score	OA - Saline	10	8	1.125	0.834523	0.295048	0	1	2
Clinical	Lameness Score	OA - Saline	14	8	1.25	0.886405	0.313392	0	1.5	2
Clinical	Lameness Score	OA - Saline	19	8	0.875	0.834523	0.295048	0	1	2
Clinical	Lameness Score	OA - Saline	21	8	0.875	0.834523	0.295048	0	1	2
Clinical	Lameness Score	OA - Saline	28	8	1	0.755929	0.267261	0	1	2
Clinical	Lameness Score	OA - Saline	35	8	0.625	0.744024	0.263052	0	0.5	2
Clinical	Lameness Score	OA - Saline	42	8	0.5	0.755929	0.267261	0	0	2
Clinical	Lameness Score	OA - Saline	49	8	0.625	0.744024	0.263052	0	0.5	2
Clinical	Lameness Score	OA - Saline	56	8	0.625	0.517549	0.182981	0	1	1
Clinical	Lameness Score	OA - Saline	63	8	0.5	0.534522	0.188982	0	0.5	1
Clinical	Lameness Score	OA - Saline	70	8	0.75	0.707107	0.25	0	1	2
Clinical	Lameness Score	Sham - pMPC Control	0	8	0	0	0	0	0	0
Clinical	Lameness Score	Sham - pMPC Control	10	8	0	0	0	0	0	0
Clinical	Lameness Score	Sham - pMPC Control	14	8	0.125	0.353553	0.125	0	0	1
Clinical	Lameness Score	Sham - pMPC Control	19	8	0.125	0.353553	0.125	0	0	1
Clinical	Lameness Score	Sham - pMPC Control	21	8	0.125	0.353553	0.125	0	0	1
Clinical	Lameness Score	Sham - pMPC Control	28	8	0.125	0.353553	0.125	0	0	1
Clinical	Lameness Score	Sham - pMPC Control	35	8	0.5	0.755929	0.267261	0	0	2
Clinical	Lameness Score	Sham - pMPC Control	42	8	0.375	0.744024	0.263052	0	0	2
Clinical	Lameness Score	Sham - pMPC Control	49	8	0.25	0.46291	0.163663	0	0	1
Clinical	Lameness Score	Sham - pMPC Control	56	8	0	0	0	0	0	0
Clinical	Lameness Score	Sham - pMPC Control	63	8	0.25	0.46291	0.163663	0	0	1
Clinical	Lameness Score	Sham - pMPC Control	70	8	0.5	0.755929	0.267261	0	0	2
Clinical	Lameness Score	Sham - pMPC Control	0	8	0.25	0.46291	0.163663	0	0	1
Clinical	Lameness Score	OA - pMPC	10	8	1.125	1.12599	0.398098	0	1	3
Clinical	Lameness Score	OA - pMPC	14	8	1	0.92582	0.327327	0	1	2
Clinical	Lameness Score	OA - pMPC	19	8	1.375	0.744024	0.263052	0	1.5	2
Clinical	Lameness Score	OA - pMPC	21	8	1.25	1.0351	0.365963	0	1	3
Clinical	Lameness Score	OA - pMPC	28	8	1.5	0.92582	0.327327	0	1.5	3
Clinical	Lameness Score	OA - pMPC	35	8	1.25	1.0351	0.365963	0	1	3
Clinical	Lameness Score	OA - pMPC	42	8	1.125	0.834523	0.295048	0	1	2
Clinical	Lameness Score	OA - pMPC	49	8	0.75	0.886405	0.313392	0	0.5	2
Clinical	Lameness Score	OA - pMPC	56	8	1.125	0.834523	0.295048	0	1	2
Clinical	Lameness Score	OA - pMPC	63	8	1	1.06904	0.377964	0	1	3
Clinical	Lameness Score	OA - pMPC	70	8	0.75	0.886405	0.313392	0	0.5	2
Clinical	Range of Motion	Sham - Saline Control	0	8	0	0	0	0	0	0
Clinical	Range of Motion	Sham - Saline Control	10	8	0	0	0	0	0	0
Clinical	Range of Motion	Sham - Saline Control	14	8	0.125	0.353553	0.125	0	0	1
Clinical	Range of Motion	Sham - Saline Control	19	8	0.125	0.353553	0.125	0	0	1
Clinical	Range of Motion	Sham - Saline Control	21	8	0.125	0.353553	0.125	0	0	1
Clinical	Range of Motion	Sham - Saline Control	28	8	0.125	0.353553	0.125	0	0	1
Clinical	Range of Motion	Sham - Saline Control	35	8	0.125	0.353553	0.125	0	0	1
Clinical	Range of Motion	Sham - Saline Control	42	8	0.125	0.353553	0.125	0	0	1
Clinical	Range of Motion	Sham - Saline Control	49	8	0.125	0.353553	0.125	0	0	1
Clinical	Range of Motion	Sham - Saline Control	56	8	0.125	0.353553	0.125	0	0	1
Clinical	Range of Motion	Sham - Saline Control	63	8	0.375	0.517549	0.182981	0	0	1
Clinical	Range of Motion	Sham - Saline Control	70	8	0.125	0.353553	0.125	0	0	1
Clinical	Range of Motion	OA - Saline	0	8	0	0	0	0	0	0
Clinical	Range of Motion	OA - Saline	10	8	1	1.06904	0.377964	0	1	3
Clinical	Range of Motion	OA - Saline	14	8	1.125	0.64087	0.226582	0	1	2
Clinical	Range of Motion	OA - Saline	19	8	0.625	0.916125	0.323899	0	0	2
Clinical	Range of Motion	OA - Saline	21	8	0.625	0.916125	0.323899	0	0	2
Clinical	Range of Motion	OA - Saline	28	8	0.5	0.534522	0.188982	0	0.5	1
Clinical	Range of Motion	OA - Saline	35	8	0.5	0.755929	0.267261	0	0	2
Clinical	Range of Motion	OA - Saline	42	8	0.375	0.517549	0.182981	0	0	1
Clinical	Range of Motion	OA - Saline	49	8	0.5	0.755929	0.267261	0	0	2
Clinical	Range of Motion	OA - Saline	56	8	0.125	0.353553	0.125	0	0	1
Clinical	Range of Motion	OA - Saline	63	8	0.5	0.755929	0.267261	0	0	2
Clinical	Range of Motion	OA - Saline	70	8	0.25	0.46291	0.163663	0	0	1
Clinical	Range of Motion	Sham - pMPC Control	0	8	0	0	0	0	0	0
Clinical	Range of Motion	Sham - pMPC Control	10	8	0.5	0.534522	0.188982	0	0.5	1
Clinical	Range of Motion	Sham - pMPC Control	14	8	0.375	0.517549	0.182981	0	0	1
Clinical	Range of Motion	Sham - pMPC Control	19	8	0.25	0.46291	0.163663	0	0	1
Clinical	Range of Motion	Sham - pMPC Control	21	8	0.375	0.517549	0.182981	0	0	1
Clinical	Range of Motion	Sham - pMPC Control	28	8	0.25	0.46291	0.163663	0	0	1
Clinical	Range of Motion	Sham - pMPC Control	35	8	0.25	0.46291	0.163663	0	0	1
Clinical	Range of Motion	Sham - pMPC Control	42	8	0.25	0.46291	0.163663	0	0	1
Clinical	Range of Motion	Sham - pMPC Control	49	8	0.375	0.517549	0.182981	0	0	1
Clinical	Range of Motion	Sham - pMPC Control	56	8	0.375	0.517549	0.182981	0	0	1
Clinical	Range of Motion	Sham - pMPC Control	63	8	0.25	0.46291	0.163663	0	0	1
Clinical	Range of Motion	Sham - pMPC Control	70	8	0.125	0.353553	0.125	0	0	1
Clinical	Range of Motion	Sham - pMPC Control	0	8	0	0	0	0	0	0
Clinical	Range of Motion	OA - pMPC	10	8	1.25	1.16496	0.411877	0	1.5	3
Clinical	Range of Motion	OA - pMPC	14	8	1.125	0.834523	0.295048	0	1	2
Clinical	Range of Motion	OA - pMPC	19	8	0.875	0.991031	0.350382	0	0.5	2
Clinical	Range of Motion	OA - pMPC	21	8	1.125	1.12599	0.398098	0	1	3
Clinical	Range of Motion	OA - pMPC	28	8	1.625	0.916125	0.323899	0	2	3
Clinical	Range of Motion	OA - pMPC	35	8	1.25	0.707107	0.25	0	1	2
Clinical	Range of Motion	OA - pMPC	42	8	0.875	0.991031	0.350382	0	0.5	2
Clinical	Range of Motion	OA - pMPC	49	8	1	0.755929	0.267261	0	1	2
Clinical	Range of Motion	OA - pMPC	56	8	0.75	1.0351	0.365963	0	0	2
Clinical	Range of Motion	OA - pMPC	63	8	0.75	0.707107	0.25	0	1	2
Clinical	Range of Motion	OA - pMPC	70	8	0.5	0.755929	0.267261	0	0	2
LamenessLocator	VS Adjusted	Sham - Saline Control	0	8	2.8525	3.39714	1.20107	0	1.61	8.62
LamenessLocator	VS Adjusted	Sham - Saline Control	10	8	0.7275	2.05768	0.7275	0	0	5.82
LamenessLocator	VS Adjusted	Sham - Saline Control	14	8	4.7875	6.13773	2.17002	0	1.44	14.48
LamenessLocator	VS Adjusted	Sham - Saline Control	19	8	3.94125	4.60557	1.62832	0	2.145	10.21
LamenessLocator	VS Adjusted	Sham - Saline Control	21	8	6.21625	8.32933	2.94486	0	2.365	19.69
LamenessLocator	VS Adjusted	Sham - Saline Control	28	8	6.17875	8.19202	2.89632	0	2.03	20.18
LamenessLocator	VS Adjusted	Sham - Saline Control	35	8	7.09125	8.52069	3.01252	0	4.085	24.8
LamenessLocator	VS Adjusted	Sham - Saline Control	42	8	14.0087	22.4846	7.94952	0	4.3	63.17
LamenessLocator	VS Adjusted	Sham - Saline Control	49	8	19.315	20.4692	7.23695	0	13.64	53.83
LamenessLocator	VS Adjusted	Sham - Saline Control	56	8	14.195	13.3787	4.73008	0	11.265	39.86
LamenessLocator	VS Adjusted	Sham - Saline Control	63	8	12.9838	13.8267	4.88847	0	11.125	36.17
LamenessLocator	VS Adjusted	Sham - Saline Control	70	8	7.87625	12.9801	4.58917	0	0	32.07
LamenessLocator	VS Adjusted	OA - Saline	0	8	3.97125	4.52108	1.59844	0	2.96	10.58
LamenessLocator	VS Adjusted	OA - Saline	10	8	13.8637	9.93537	3.51268	0	12.595	32.27
LamenessLocator	VS Adjusted	OA - Saline	14	8	7.455	8.86427	3.13399	0	4.75	23.27
LamenessLocator	VS Adjusted	OA - Saline	19	8	6.115	8.59988	3.04052	0	2.265	24.42
LamenessLocator	VS Adjusted	OA - Saline	21	8	5.61125	6.75711	2.389	0	2.99	17.4
LamenessLocator	VS Adjusted	OA - Saline	28	8	3.38	3.66944	1.29734	0	2.87	7.84
LamenessLocator	VS Adjusted	OA - Saline	35	8	2.04625	4.41364	1.56046	0	0	12.42
LamenessLocator	VS Adjusted	OA - Saline	42	8	6.47625	7.57772	2.67913	0	3.935	18.98
LamenessLocator	VS Adjusted	OA - Saline	49	8	3.4325	8.08539	2.85862	0	0	23.08
LamenessLocator	VS Adjusted	OA - Saline	56	8	1.75625	3.25197	1.14975	0	0	7.05
LamenessLocator	VS Adjusted	OA - Saline	63	8	2.7075	4.09717	1.44857	0	0	10.09
LamenessLocator	VS Adjusted	OA - Saline	70	8	7.465	7.79579	2.75623	0	5.415	16.88
LamenessLocator	VS Adjusted	Sham - pMPC Control	0	8	3.69875	5.59519	1.9782	0	2.25	16.84
LamenessLocator	VS Adjusted	Sham - pMPC Control	10	8	2.0725	2.61277	0.923755	0	1.02	7.07
LamenessLocator	VS Adjusted	Sham - pMPC Control	14	8	3.07875	6.15367	2.17565	0	0	16.65
LamenessLocator	VS Adjusted	Sham - pMPC Control	19	8	3.48125	8.56985	3.0299	0	0	24.49
LamenessLocator	VS Adjusted	Sham - pMPC Control	21	8	1.25375	2.32839	0.82321	0	0	5.35
LamenessLocator	VS Adjusted	Sham - pMPC Control	28	8	4.14	5.72337	2.02352	0	0	11.75
LamenessLocator	VS Adjusted	Sham - pMPC Control	35	8	4.28875	6.62783	2.34329	0	0	17.19
LamenessLocator	VS Adjusted	Sham - pMPC Control	42	8	3.5675	6.60082	2.33374	0	0	17.73
LamenessLocator	VS Adjusted	Sham - pMPC Control	49	8	3.33	8.20951	2.9025	0	0	23.46
LamenessLocator	VS Adjusted	Sham - pMPC Control	56	8	1.8825	3.4887	1.23344	0	0	7.8
LamenessLocator	VS Adjusted	Sham - pMPC Control	63	8	4.0325	5.67825	2.00756	0	0	12
LamenessLocator	VS Adjusted	Sham - pMPC Control	70	8	6.14	6.36638	2.25085	0	5.535	16.1
LamenessLocator	VS Adjusted	Sham - pMPC Control	0	8	3.70375	5.44155	1.92388	0	0	13.07
LamenessLocator	VS Adjusted	OA - pMPC	10	8	8.6125	11.4561	4.05034	0	2.33	28.92
LamenessLocator	VS Adjusted	OA - pMPC	14	8	11.485	12.2259	4.3225	0	7.79	29.82
LamenessLocator	VS Adjusted	OA - pMPC	19	8	11.0938	10.369	3.66598	0	11.605	27.47
LamenessLocator	VS Adjusted	OA - pMPC	21	8	14.3475	21.3596	7.55176	0	7.1	64.58
LamenessLocator	VS Adjusted	OA - pMPC	28	8	13.7387	20.4202	7.21964	0	7.13	60.11
LamenessLocator	VS Adjusted	OA - pMPC	35	8	9.02125	13.7417	4.85844	0	6.105	41.54
LamenessLocator	VS Adjusted	OA - pMPC	42	8	10.1412	8.76059	3.09734	0	13.925	21.69
LamenessLocator	VS Adjusted	OA - pMPC	49	8	6.92875	4.67866	1.65416	0	9.02	11.45
LamenessLocator	VS Adjusted	OA - pMPC	56	8	9.21875	8.78161	3.10477	0	5.54	22.11
LamenessLocator	VS Adjusted	OA - pMPC	63	8	11.4213	12.5798	4.44762	0	8.71	33.14
LamenessLocator	VS Adjusted	OA - pMPC	70	8	8.52125	13.7139	4.8486	0	0	32.93
Radiograph	Joint capsule enthesopathy	Sham - Saline Control	-10	8	0.125	0.353553	0.125	0	0	1
Radiograph	Joint capsule enthesopathy	Sham - Saline Control	14	8	0.125	0.353553	0.125	0	0	1
Radiograph	Joint capsule enthesopathy	Sham - Saline Control	70	8	0.125	0.353553	0.125	0	0	1
Radiograph	Joint capsule enthesopathy	OA - Saline	-10	8	0.125	0.353553	0.125	0	0	1
Radiograph	Joint capsule enthesopathy	OA - Saline	14	8	0.75	0.707107	0.25	0	1	2
Radiograph	Joint capsule enthesopathy	OA - Saline	70	8	1.75	1.0351	0.365963	0	2	3
Radiograph	Joint capsule enthesopathy	Sham - pMPC Control	-10	8	0.375	0.517549	0.182981	0	0	1
Radiograph	Joint capsule enthesopathy	Sham - pMPC Control	14	8	0.375	0.517549	0.182981	0	0	1
Radiograph	Joint capsule enthesopathy	Sham - pMPC Control	70	8	0.5	0.755929	0.267261	0	0	2
Radiograph	Joint capsule enthesopathy	OA - pMPC	-10	8	0.375	0.517549	0.182981	0	0	1
Radiograph	Joint capsule enthesopathy	OA - pMPC	14	8	0.625	0.517549	0.182981	0	1	1
Radiograph	Joint capsule enthesopathy	OA - pMPC	70	8	2.375	1.18773	0.419928	0	2.5	4
Radiograph	Osteophytes	Sham - Saline Control	-10	8	0	0	0	0	0	0
Radiograph	Osteophytes	Sham - Saline Control	14	8	0	0	0	0	0	0
Radiograph	Osteophytes	Sham - Saline Control	70	8	0	0	0	0	0	0
Radiograph	Osteophytes	OA - Saline	-10	8	0	0	0	0	0	0
Radiograph	Osteophytes	OA - Saline	14	8	0	0	0	0	0	0
Radiograph	Osteophytes	OA - Saline	70	8	0.375	0.517549	0.182981	0	0	1
Radiograph	Osteophytes	Sham - pMPC Control	-10	8	0	0	0	0	0	0
Radiograph	Osteophytes	Sham - pMPC Control	14	8	0	0	0	0	0	0
Radiograph	Osteophytes	Sham - pMPC Control	70	8	0	0	0	0	0	0
Radiograph	Osteophytes	OA - pMPC	-10	8	0	0	0	0	0	0
Radiograph	Osteophytes	OA - pMPC	14	8	0.375	0.744024	0.263052	0	0	2
Radiograph	Osteophytes	OA - pMPC	70	8	1.375	0.517549	0.182981	1	1	2
Radiograph	Scoring Sum	Sham - Saline Control	-10	8	0.375	0.744024	0.263052	0	0	2
Radiograph	Scoring Sum	Sham - Saline Control	14	8	1	0.92582	0.327327	0	1	3
Radiograph	Scoring Sum	Sham - Saline Control	70	8	1.25	0.707107	0.25	1	1	3
Radiograph	Scoring Sum	OA - Saline	-10	8	0.375	0.744024	0.263052	0	0	2
Radiograph	Scoring Sum	OA - Saline	14	8	2.75	1.16496	0.411877	1	3	4
Radiograph	Scoring Sum	OA - Saline	70	8	5.875	2.41646	0.854348	2	6.5	9
Radiograph	Scoring Sum	Sham - pMPC Control	-10	8	0.625	0.916125	0.323899	0	0	2
Radiograph	Scoring Sum	Sham - pMPC Control	14	8	0.875	0.991031	0.350382	0	0.5	2
Radiograph	Scoring Sum	Sham - pMPC Control	70	8	1.375	1.30247	0.460493	0	1	4
Radiograph	Scoring Sum	OA - pMPC	-10	8	0.75	1.0351	0.365963	0	0	2
Radiograph	Scoring Sum	OA - pMPC	14	8	2.875	1.80772	0.639126	0	3	5
Radiograph	Scoring Sum	OA - pMPC	70	8	7.75	2.43487	0.860855	3	7.5	11
Radiograph	Subchondral sclerosis	Sham - Saline Control	-10	8	0.25	0.46291	0.163663	0	0	1
Radiograph	Subchondral sclerosis	Sham - Saline Control	14	8	0.875	0.64087	0.226582	0	1	2
Radiograph	Subchondral sclerosis	Sham - Saline Control	70	8	1.125	0.353553	0.125	1	1	2
Radiograph	Subchondral sclerosis	OA - Saline	-10	8	0.25	0.46291	0.163663	0	0	1
Radiograph	Subchondral sclerosis	OA - Saline	14	8	1.625	0.517549	0.182981	1	2	2
Radiograph	Subchondral sclerosis	OA - Saline	70	8	2.375	0.744024	0.263052	1	2.5	3
Radiograph	Subchondral sclerosis	Sham - pMPC Control	-10	8	0.25	0.46291	0.163663	0	0	1
Radiograph	Subchondral sclerosis	Sham - pMPC Control	14	8	0.5	0.534522	0.188982	0	0.5	1
Radiograph	Subchondral sclerosis	Sham - pMPC Control	70	8	0.875	0.64087	0.226582	0	1	2
Radiograph	Subchondral sclerosis	OA - pMPC	-10	8	0.375	0.517549	0.182981	0	0	1
Radiograph	Subchondral sclerosis	OA - pMPC	14	8	1	0.534522	0.188982	0	1	2
Radiograph	Subchondral sclerosis	OA - pMPC	70	8	1.875	0.991031	0.350382	0	2	3
Radiograph	subchondral lysis	Sham - Saline Control	-10	8	0	0	0	0	0	0
Radiograph	subchondral lysis	Sham - Saline Control	14	8	0	0	0	0	0	0
Radiograph	subchondral lysis	Sham - Saline Control	70	8	0	0	0	0	0	0
Radiograph	subchondral lysis	OA - Saline	-10	8	0	0	0	0	0	0
Radiograph	subchondral lysis	OA - Saline	14	8	0.375	0.517549	0.182981	0	0	1
Radiograph	subchondral lysis	OA - Saline	70	8	1.375	0.744024	0.263052	0	1.5	2
Radiograph	subchondral lysis	Sham - pMPC Control	-10	8	0	0	0	0	0	0
Radiograph	subchondral lysis	Sham - pMPC Control	14	8	0	0	0	0	0	0
Radiograph	subchondral lysis	Sham - pMPC Control	70	8	0	0	0	0	0	0
Radiograph	subchondral lysis	OA - pMPC	-10	8	0	0	0	0	0	0
Radiograph	subchondral lysis	OA - pMPC	14	8	0.875	0.64087	0.226582	0	1	2
Radiograph	subchondral lysis	OA - pMPC	70	8	2.125	0.353553	0.125	2	2	3
SynovialFl	Fluid Clarity	Sham - Saline Control	0	8	0.375	0.744024	0.263052	0	0	2
SynovialFl	Fluid Clarity	Sham - Saline Control	14	8	0.5	0.755929	0.267261	0	0	2
SynovialFl	Fluid Clarity	Sham - Saline Control	28	8	0.625	1.06066	0.375	0	0	3
SynovialFl	Fluid Clarity	Sham - Saline Control	42	8	0.25	0.46291	0.163663	0	0	1
SynovialFl	Fluid Clarity	Sham - Saline Control	70	8	0	0	0	0	0	0
SynovialFl	Fluid Clarity	OA - Saline	0	8	0.625	0.744024	0.263052	0	0.5	2
SynovialFl	Fluid Clarity	OA - Saline	14	8	1.125	1.12599	0.398098	0	1	3
SynovialFl	Fluid Clarity	OA - Saline	28	8	1.125	0.64087	0.226582	0	1	2
SynovialFl	Fluid Clarity	OA - Saline	42	8	0.25	0.707107	0.25	0	0	2
SynovialFl	Fluid Clarity	OA - Saline	70	8	0	0	0	0	0	0
SynovialFl	Fluid Clarity	Sham - pMPC Control	0	8	0	0	0	0	0	0
SynovialFl	Fluid Clarity	Sham - pMPC Control	14	8	0.25	0.707107	0.25	0	0	2
SynovialFl	Fluid Clarity	Sham - pMPC Control	28	8	0.75	1.16496	0.411877	0	0	3
SynovialFl	Fluid Clarity	Sham - pMPC Control	42	8	0.25	0.46291	0.163663	0	0	1
SynovialFl	Fluid Clarity	Sham - pMPC Control	70	8	0	0	0	0	0	0
SynovialFl	Fluid Clarity	OA - pMPC	0	8	0	0	0	0	0	0
SynovialFl	Fluid Clarity	OA - pMPC	14	8	1	1.19523	0.422577	0	0.5	3
SynovialFl	Fluid Clarity	OA - pMPC	28	8	2	0.755929	0.267261	1	2	3
SynovialFl	Fluid Clarity	OA - pMPC	42	8	1.25	1.0351	0.365963	0	1	3
SynovialFl	Fluid Clarity	OA - pMPC	70	8	0.625	1.06066	0.375	0	0	3
SynovialFl	Fluid Color	Sham - Saline Control	0	8	2.125	0.64087	0.226582	1	2	3
SynovialFl	Fluid Color	Sham - Saline Control	14	8	1.75	0.886405	0.313392	1	1.5	3
SynovialFl	Fluid Color	Sham - Saline Control	28	8	2.5	0.92582	0.327327	1	2.5	4
SynovialFl	Fluid Color	Sham - Saline Control	42	8	2.25	0.46291	0.163663	2	2	3
SynovialFl	Fluid Color	Sham - Saline Control	70	8	1.875	0.353553	0.125	1	2	2
SynovialFl	Fluid Color	OA - Saline	0	8	2	0.92582	0.327327	1	2	3
SynovialFl	Fluid Color	OA - Saline	14	8	2.5	0.755929	0.267261	2	2	4
SynovialFl	Fluid Color	OA - Saline	28	8	3	0.534522	0.188982	2	3	4
SynovialFl	Fluid Color	OA - Saline	42	8	2.125	0.353553	0.125	2	2	3
SynovialFl	Fluid Color	OA - Saline	70	8	1.875	0.353553	0.125	1	2	2
SynovialFl	Fluid Color	Sham - pMPC Control	0	8	1.375	0.517549	0.182981	1	1	2
SynovialFl	Fluid Color	Sham - pMPC Control	14	8	1.875	0.64087	0.226582	1	2	3
SynovialFl	Fluid Color	Sham - pMPC Control	28	8	2.125	1.12599	0.398098	1	2	4
SynovialFl	Fluid Color	Sham - pMPC Control	42	8	2.125	0.64087	0.226582	1	2	3
SynovialFl	Fluid Color	Sham - pMPC Control	70	8	1.75	0.46291	0.163663	1	2	2
SynovialFl	Fluid Color	OA - pMPC	0	8	1.125	0.353553	0.125	1	1	2
SynovialFl	Fluid Color	OA - pMPC	14	8	2.625	0.744024	0.263052	2	2.5	4
SynovialFl	Fluid Color	OA - pMPC	28	8	3	0.534522	0.188982	2	3	4
SynovialFl	Fluid Color	OA - pMPC	42	8	2.5	0.755929	0.267261	2	2	4
SynovialFl	Fluid Color	OA - pMPC	70	8	2.5	0.755929	0.267261	2	2	4
SynovialFl	GAG (ug/ml)	Sham - Saline Control	0	8	15.8766	10.5229	3.72039	1.95	14.021	31.296
SynovialFl	GAG (ug/ml)	Sham - Saline Control	14	8	36.6879	36.7438	12.9909	1.95	22.2175	98.49
SynovialFl	GAG (ug/ml)	Sham - Saline Control	28	8	41.6961	24.8412	8.78267	14.12	35.3165	76.401
SynovialFl	GAG (ug/ml)	Sham - Saline Control	42	8	37.4248	25.6928	9.08376	10.073	36.023	90.508
SynovialFl	GAG (ug/ml)	Sham - Saline Control	70	3	17.1423	11.4623	6.61774	4.328	20.681	26.418
SynovialFl	GAG (ug/ml)	OA - Saline	0	8	30.2594	28.9551	10.2372	7.4	17.474	92.195
SynovialFl	GAG (ug/ml)	OA - Saline	14	8	30.6416	18.7974	6.64588	1.95	37.2305	48.343
SynovialFl	GAG (ug/ml)	OA - Saline	28	8	67.4435	54.5017	19.2693	23.273	35.0055	145.147
SynovialFl	GAG (ug/ml)	OA - Saline	42	8	51.5556	40.9832	14.4897	15.255	31.8875	123.581
SynovialFl	GAG (ug/ml)	OA - Saline	70	3	26.3557	4.94426	2.85457	20.775	28.103	30.189
SynovialFl	GAG (ug/ml)	Sham - pMPC Control	0	8	16.8941	16.8505	5.95755	4.386	10.971	57.165
SynovialFl	GAG (ug/ml)	Sham - pMPC Control	14	5	19.8982	13.3328	5.96261	4.942	18.125	41.33
SynovialFl	GAG (ug/ml)	Sham - pMPC Control	28	8	12.2315	13.2205	4.67416	1.95	8.037	37.28
SynovialFl	GAG (ug/ml)	Sham - pMPC Control	42	8	10.6967	6.17425	2.18293	1.95	10.5165	22.203
SynovialFl	GAG (ug/ml)	Sham - pMPC Control	70	8	21.9804	13.5466	4.78946	6.932	18.567	47.731
SynovialFl	GAG (ug/ml)	OA - pMPC	0	8	19.482	24.7564	8.75272	1.95	11.089	79.588
SynovialFl	GAG (ug/ml)	OA - pMPC	14	5	19.3856	7.79099	3.48424	10.782	16.847	28.044
SynovialFl	GAG (ug/ml)	OA - pMPC	28	6	15.4108	10.0248	4.0926	1.95	17.397	29.217
SynovialFl	GAG (ug/ml)	OA - pMPC	42	8	30.1811	8.22451	2.9078	16.643	32.3965	39.735
SynovialFl	GAG (ug/ml)	OA - pMPC	70	8	33.3241	14.1801	5.01341	14.818	33.7275	60.485
SynovialFl	GAG_log	Sham - Saline Control	0	8	2.48194	0.917604	0.324422	0.667829	2.63979	3.44349
SynovialFl	GAG_log	Sham - Saline Control	14	8	2.98965	1.3433	0.474929	0.667829	3.03281	4.58996
SynovialFl	GAG_log	Sham - Saline Control	28	8	3.54926	0.670938	0.237213	2.64759	3.56429	4.336
SynovialFl	GAG_log	Sham - Saline Control	42	8	3.41331	0.709903	0.250989	2.30986	3.56313	4.50544
SynovialFl	GAG_log	Sham - Saline Control	70	3	2.58946	0.98138	0.5666	1.46511	3.02922	3.27405
SynovialFl	GAG_log	OA - Saline	0	8	3.04891	0.893905	0.316043	2.00148	2.85461	4.52391
SynovialFl	GAG_log	OA - Saline	14	8	3.0211	1.21514	0.429617	0.667829	3.60813	3.87832
SynovialFl	GAG_log	OA - Saline	28	8	3.91093	0.823355	0.2911	3.14729	3.55307	4.97775
SynovialFl	GAG_log	OA - Saline	42	8	3.67487	0.773852	0.273598	2.72491	3.46214	4.8169
SynovialFl	GAG_log	OA - Saline	70	3	3.25903	0.198359	0.114523	3.03375	3.33588	3.40748
SynovialFl	GAG_log	Sham - pMPC Control	0	8	2.53848	0.749659	0.265045	1.47842	2.38726	4.04594
SynovialFl	GAG_log	Sham - pMPC Control	14	5	2.78474	0.767196	0.343101	1.59777	2.89729	3.72159
SynovialFl	GAG_log	Sham - pMPC Control	28	8	1.93525	1.18725	0.419756	0.667829	2.07265	3.61846
SynovialFl	GAG_log	Sham - pMPC Control	42	8	2.17993	0.73472	0.259763	0.667829	2.35233	3.10023
SynovialFl	GAG_log	Sham - pMPC Control	70	8	2.9077	0.673159	0.237998	1.93615	2.91922	3.86558
SynovialFl	GAG_log	OA - pMPC	0	8	2.49433	1.01642	0.359358	0.667829	2.40584	4.37686
SynovialFl	GAG_log	OA - pMPC	14	5	2.89696	0.415272	0.185715	2.37788	2.82417	3.33377
SynovialFl	GAG_log	OA - pMPC	28	6	2.42223	1.01945	0.416187	0.667829	2.85627	3.37475
SynovialFl	GAG_log	OA - pMPC	42	8	3.36969	0.304202	0.107552	2.81199	3.47805	3.68223
SynovialFl	GAG_log	OA - pMPC	70	8	3.42279	0.448316	0.158504	2.69584	3.51595	4.1024
SynovialFl	IL1ra (pg/ml)	Sham - Saline Control	0	8	683.086	436.396	154.289	156.3	985.843	1017.76
SynovialFl	IL1ra (pg/ml)	Sham - Saline Control	14	8	913.647	310.725	109.858	156.3	994.793	1144.17
SynovialFl	IL1ra (pg/ml)	Sham - Saline Control	28	8	262.185	299.488	105.885	156.3	156.3	1003.38
SynovialFl	IL1ra (pg/ml)	Sham - Saline Control	42	8	260.956	296.012	104.656	156.3	156.3	993.549
SynovialFl	IL1ra (pg/ml)	Sham - Saline Control	70	3	433.753	480.563	277.453	156.3	156.3	988.659
SynovialFl	IL1ra (pg/ml)	OA - Saline	0	8	816.037	310.708	109.852	156.3	998.999	1034.94
SynovialFl	IL1ra (pg/ml)	OA - Saline	14	8	695.703	448.101	158.428	156.3	985.347	1088.31
SynovialFl	IL1ra (pg/ml)	OA - Saline	28	8	258.323	288.565	102.023	156.3	156.3	972.484
SynovialFl	IL1ra (pg/ml)	OA - Saline	42	8	215.348	167.012	59.0476	156.3	156.3	628.681
SynovialFl	IL1ra (pg/ml)	OA - Saline	70	3	654.185	520.238	300.359	156.3	612.043	1194.21
SynovialFl	IL1ra (pg/ml)	Sham - pMPC Control	0	8	565.764	686.461	242.701	156.3	156.3	2045.56
SynovialFl	IL1ra (pg/ml)	Sham - pMPC Control	14	6	2240.1	4445.2	1814.74	156.3	376.075	11281.9
SynovialFl	IL1ra (pg/ml)	Sham - pMPC Control	28	8	596.246	515.123	182.124	156.3	375.02	1332.89
SynovialFl	IL1ra (pg/ml)	Sham - pMPC Control	42	8	439.728	467.517	165.292	156.3	156.3	1462.44
SynovialFl	IL1ra (pg/ml)	Sham - pMPC Control	70	8	211.245	155.407	54.9446	156.3	156.3	595.857
SynovialFl	IL1ra (pg/ml)	OA - pMPC	0	8	339.193	355.585	125.718	156.3	156.3	1090.72
SynovialFl	IL1ra (pg/ml)	OA - pMPC	14	8	854.901	1062.31	375.582	156.3	156.3	2652.76
SynovialFl	IL1ra (pg/ml)	OA - pMPC	28	6	195831	151373	61797.6	13736.1	177798	445421
SynovialFl	IL1ra (pg/ml)	OA - pMPC	42	8	135805	147644	52200	13762	99687.5	472766
SynovialFl	IL1ra (pg/ml)	OA - pMPC	70	8	29017.7	43303.8	15310.2	156.3	7615.08	121125
SynovialFl	IL1ra_log	Sham - Saline Control	0	8	6.21117	0.960148	0.339464	5.05178	6.89342	6.92536
SynovialFl	IL1ra_log	Sham - Saline Control	14	8	6.6935	0.665304	0.235221	5.05178	6.90251	7.04243
SynovialFl	IL1ra_log	Sham - Saline Control	28	8	5.2842	0.657381	0.232419	5.05178	5.05178	6.91113
SynovialFl	IL1ra_log	Sham - Saline Control	42	8	5.28297	0.653899	0.231188	5.05178	5.05178	6.90128
SynovialFl	IL1ra_log	Sham - Saline Control	70	3	5.66663	1.06496	0.614857	5.05178	5.05178	6.89635
SynovialFl	IL1ra_log	OA - Saline	0	8	6.57789	0.647035	0.228761	5.05178	6.90675	6.9421
SynovialFl	IL1ra_log	OA - Saline	14	8	6.22321	0.970656	0.343179	5.05178	6.89299	6.99238
SynovialFl	IL1ra_log	OA - Saline	28	8	5.28029	0.646323	0.22851	5.05178	5.05178	6.87985
SynovialFl	IL1ra_log	OA - Saline	42	8	5.22576	0.492092	0.173981	5.05178	5.05178	6.44362
SynovialFl	IL1ra_log	OA - Saline	70	3	6.18461	1.03643	0.598381	5.05178	6.4168	7.08524
SynovialFl	IL1ra_log	Sham - pMPC Control	0	8	5.7866	1.06378	0.376103	5.05178	5.05178	7.62343
SynovialFl	IL1ra_log	Sham - pMPC Control	14	6	6.3123	1.69438	0.691728	5.05178	5.72088	9.33096
SynovialFl	IL1ra_log	Sham - pMPC Control	28	8	5.97566	1.01522	0.358933	5.05178	5.71911	7.19511
SynovialFl	IL1ra_log	Sham - pMPC Control	42	8	5.6818	0.907709	0.320924	5.05178	5.05178	7.28786
SynovialFl	IL1ra_log	Sham - pMPC Control	70	8	5.21906	0.473133	0.167278	5.05178	5.05178	6.39
SynovialFl	IL1ra_log	OA - pMPC	0	8	5.47934	0.801391	0.283334	5.05178	5.05178	6.99459
SynovialFl	IL1ra_log	OA - pMPC	14	8	5.98442	1.31345	0.464374	5.05178	5.05178	7.88336
SynovialFl	IL1ra_log	OA - pMPC	28	6	11.7686	1.21872	0.497541	9.52778	12.0261	13.0068
SynovialFl	IL1ra_log	OA - pMPC	42	8	11.3408	1.08966	0.385252	9.52967	11.4898	13.0664
SynovialFl	IL1ra_log	OA - pMPC	70	8	8.8091	2.20627	0.780034	5.05178	8.76022	11.7046
SynovialFl	Lymphocytes (103/ul)	Sham - Saline Control	0	8	0.000130039	0.000108147	3.82357e-05	3.20755e-05	9.51923e-05	0.000323529
SynovialFl	Lymphocytes (103/ul)	Sham - Saline Control	14	8	0.000388914	0.00024306	8.59348e-05	7.57396e-05	0.000381834	0.000823529
SynovialFl	Lymphocytes (103/ul)	Sham - Saline Control	28	8	0.000588908	0.000649639	0.000229682	6.66667e-05	0.000339698	0.00196875
SynovialFl	Lymphocytes (103/ul)	Sham - Saline Control	42	8	0.000598101	0.000323801	0.000114481	0.000210526	0.000558333	0.00101695
SynovialFl	Lymphocytes (103/ul)	Sham - Saline Control	70	8	0.000328877	0.000415261	0.000146817	3.88889e-05	0.000152651	0.00128571
SynovialFl	Lymphocytes (103/ul)	OA - Saline	0	8	0.000309739	0.000280422	9.91441e-05	7.44681e-05	0.000199107	0.000853333
SynovialFl	Lymphocytes (103/ul)	OA - Saline	14	8	0.000333603	0.000183905	6.50202e-05	8.88889e-05	0.000308921	0.000622642
SynovialFl	Lymphocytes (103/ul)	OA - Saline	28	8	0.000770792	0.000720575	0.000254762	0.000118182	0.000560668	0.00235227
SynovialFl	Lymphocytes (103/ul)	OA - Saline	42	8	0.000690519	0.000312567	0.000110509	0.000288462	0.000589689	0.0011134
SynovialFl	Lymphocytes (103/ul)	OA - Saline	70	8	0.000225993	0.000154351	5.45713e-05	5.40541e-05	0.000170769	0.0005
SynovialFl	Lymphocytes (103/ul)	Sham - pMPC Control	0	8	0.000183832	0.000166259	5.87816e-05	2.7551e-05	0.000108791	0.000513924
SynovialFl	Lymphocytes (103/ul)	Sham - pMPC Control	14	8	0.000668926	0.000293406	0.000103735	0.000321429	0.000618134	0.00128571
SynovialFl	Lymphocytes (103/ul)	Sham - pMPC Control	28	8	0.00089157	0.000654328	0.00023134	8.21918e-05	0.00068846	0.00224
SynovialFl	Lymphocytes (103/ul)	Sham - pMPC Control	42	8	0.000966836	0.000474613	0.000167801	0.000342857	0.000911842	0.00158416
SynovialFl	Lymphocytes (103/ul)	Sham - pMPC Control	70	8	0.000534801	0.00025733	9.09798e-05	0.000181818	0.000565789	0.000909091
SynovialFl	Lymphocytes (103/ul)	OA - pMPC	0	8	0.000119052	0.000113273	4.00481e-05	1.78862e-05	9.58648e-05	0.000364646
SynovialFl	Lymphocytes (103/ul)	OA - pMPC	14	8	0.000667119	0.000263159	9.30407e-05	0.000375	0.000642693	0.00113402
SynovialFl	Lymphocytes (103/ul)	OA - pMPC	28	8	0.0011177	0.000547803	0.000193678	0.000391608	0.00110136	0.00203077
SynovialFl	Lymphocytes (103/ul)	OA - pMPC	42	8	0.000825253	0.000621925	0.000219884	0.000378947	0.000535714	0.00222
SynovialFl	Lymphocytes (103/ul)	OA - pMPC	70	8	0.000512778	0.000358422	0.000126721	5.97015e-05	0.000507647	0.00121212
SynovialFl	Lymphocytes_sqrt	Sham - Saline Control	0	8	0.0105604	0.00460016	0.0016264	0.00566352	0.00970099	0.0179869
SynovialFl	Lymphocytes_sqrt	Sham - Saline Control	14	8	0.0187583	0.00650629	0.00230032	0.00870285	0.0195211	0.0286972
SynovialFl	Lymphocytes_sqrt	Sham - Saline Control	28	8	0.0216046	0.0118151	0.00417729	0.00816497	0.0184144	0.0443706
SynovialFl	Lymphocytes_sqrt	Sham - Saline Control	42	8	0.0235917	0.00688943	0.00243578	0.0145095	0.0235165	0.0318896
SynovialFl	Lymphocytes_sqrt	Sham - Saline Control	70	8	0.0156702	0.00975841	0.00345012	0.0062361	0.0123551	0.0358569
SynovialFl	Lymphocytes_sqrt	OA - Saline	0	8	0.0160401	0.00774266	0.00273744	0.00862949	0.0137548	0.0292119
SynovialFl	Lymphocytes_sqrt	OA - Saline	14	8	0.0175938	0.00524394	0.00185401	0.00942809	0.0174602	0.0249528
SynovialFl	Lymphocytes_sqrt	OA - Saline	28	8	0.0253447	0.0121155	0.00428349	0.0108711	0.0236091	0.0485002
SynovialFl	Lymphocytes_sqrt	OA - Saline	42	8	0.0256683	0.00601498	0.00212662	0.0169842	0.0242483	0.0333677
SynovialFl	Lymphocytes_sqrt	OA - Saline	70	8	0.0142425	0.00514291	0.00181829	0.00735215	0.0130631	0.0223607
SynovialFl	Lymphocytes_sqrt	Sham - pMPC Control	0	8	0.0123936	0.00587793	0.00207816	0.00524891	0.0103153	0.0226699
SynovialFl	Lymphocytes_sqrt	Sham - pMPC Control	14	8	0.0253704	0.0053738	0.00189993	0.0179284	0.0248553	0.0358569
SynovialFl	Lymphocytes_sqrt	Sham - pMPC Control	28	8	0.0279685	0.0111781	0.00395205	0.00906597	0.0262379	0.0473286
SynovialFl	Lymphocytes_sqrt	Sham - pMPC Control	42	8	0.0301838	0.00798398	0.00282276	0.0185164	0.0300766	0.0398015
SynovialFl	Lymphocytes_sqrt	Sham - pMPC Control	70	8	0.0224626	0.00587805	0.0020782	0.013484	0.023746	0.0301511
SynovialFl	Lymphocytes_sqrt	OA - pMPC	0	8	0.00991924	0.00485925	0.00171801	0.00422921	0.00971748	0.0190957
SynovialFl	Lymphocytes_sqrt	OA - pMPC	14	8	0.0253939	0.00504453	0.00178351	0.0193649	0.0252971	0.0336752
SynovialFl	Lymphocytes_sqrt	OA - pMPC	28	8	0.0324887	0.00843043	0.00298061	0.0197891	0.033118	0.0450641
SynovialFl	Lymphocytes_sqrt	OA - pMPC	42	8	0.0273432	0.0094175	0.00332959	0.0194666	0.0231326	0.0471169
SynovialFl	Lymphocytes_sqrt	OA - pMPC	70	8	0.021219	0.0084537	0.00298884	0.00772667	0.0225001	0.0348155
SynovialFl	Monocytes (103/ul)	Sham - Saline Control	0	8	0.000896386	0.000601272	0.000212582	0.000225	0.000779622	0.00226471
SynovialFl	Monocytes (103/ul)	Sham - Saline Control	14	8	0.00169904	0.00195027	0.000689526	0.000257561	0.000704652	0.0049186
SynovialFl	Monocytes (103/ul)	Sham - Saline Control	28	8	0.00252297	0.00387511	0.00137006	0.000164634	0.00116115	0.0118125
SynovialFl	Monocytes (103/ul)	Sham - Saline Control	42	8	0.00181505	0.000925259	0.000327129	0.00064	0.00189637	0.003
SynovialFl	Monocytes (103/ul)	Sham - Saline Control	70	8	0.00036473	0.000248593	8.78908e-05	5e-05	0.000354693	0.000714286
SynovialFl	Monocytes (103/ul)	OA - Saline	0	8	0.00127528	0.00106187	0.000375429	0.0003	0.000827083	0.00323077
SynovialFl	Monocytes (103/ul)	OA - Saline	14	8	0.00147655	0.000998565	0.000353046	0.000244444	0.00129724	0.00302618
SynovialFl	Monocytes (103/ul)	OA - Saline	28	8	0.00272396	0.00259461	0.000917335	0.000715179	0.0020554	0.00838636
SynovialFl	Monocytes (103/ul)	OA - Saline	42	8	0.00144352	0.000824355	0.000291454	0.000533333	0.00113384	0.00272165
SynovialFl	Monocytes (103/ul)	OA - Saline	70	8	0.000766409	0.000770272	0.000272332	0.000169412	0.000525758	0.002625
SynovialFl	Monocytes (103/ul)	Sham - pMPC Control	0	8	0.000665254	0.000355269	0.000125606	0.000263265	0.000620203	0.00134085
SynovialFl	Monocytes (103/ul)	Sham - pMPC Control	14	8	0.00287212	0.00153494	0.000542683	0.00137931	0.00272332	0.00636429
SynovialFl	Monocytes (103/ul)	Sham - pMPC Control	28	8	0.00288725	0.00155551	0.000549957	0.000821918	0.00303606	0.00486792
SynovialFl	Monocytes (103/ul)	Sham - pMPC Control	42	8	0.0023192	0.000878744	0.000310683	0.00117857	0.00221681	0.00354286
SynovialFl	Monocytes (103/ul)	Sham - pMPC Control	70	8	0.00141597	0.000646083	0.000228425	0.000645161	0.00129545	0.00236842
SynovialFl	Monocytes (103/ul)	OA - pMPC	0	8	0.000572603	0.000521212	0.000184276	7.88618e-05	0.000419736	0.00151616
SynovialFl	Monocytes (103/ul)	OA - pMPC	14	8	0.00272589	0.000966853	0.000341834	0.00128571	0.00285105	0.00424286
SynovialFl	Monocytes (103/ul)	OA - pMPC	28	8	0.00568859	0.00231141	0.000817208	0.00298462	0.00505826	0.00918349
SynovialFl	Monocytes (103/ul)	OA - pMPC	42	8	0.00264834	0.00119888	0.000423869	0.00103297	0.00287973	0.00403061
SynovialFl	Monocytes (103/ul)	OA - pMPC	70	8	0.00217304	0.000637841	0.000225511	0.00131818	0.00206925	0.00326087
SynovialFl	Monocytes_sqrt	Sham - Saline Control	0	8	0.0286806	0.00918452	0.00324722	0.015	0.0279135	0.0475889
SynovialFl	Monocytes_sqrt	Sham - Saline Control	14	8	0.0358838	0.0216833	0.0076662	0.0160487	0.0265184	0.0701328
SynovialFl	Monocytes_sqrt	Sham - Saline Control	28	8	0.041363	0.0304644	0.0107708	0.012831	0.0333978	0.108685
SynovialFl	Monocytes_sqrt	Sham - Saline Control	42	8	0.0412125	0.0115431	0.00408109	0.0252982	0.0434578	0.0547723
SynovialFl	Monocytes_sqrt	Sham - Saline Control	70	8	0.0177875	0.00743237	0.00262774	0.00707107	0.0186854	0.0267261
SynovialFl	Monocytes_sqrt	OA - Saline	0	8	0.0332225	0.014002	0.00495046	0.0173205	0.0287552	0.0568399
SynovialFl	Monocytes_sqrt	OA - Saline	14	8	0.0361898	0.0138085	0.00488206	0.0156347	0.0354024	0.0550107
SynovialFl	Monocytes_sqrt	OA - Saline	28	8	0.0479347	0.0220706	0.00780314	0.0267428	0.0453007	0.0915771
SynovialFl	Monocytes_sqrt	OA - Saline	42	8	0.036623	0.0108114	0.0038224	0.023094	0.0336552	0.0521694
SynovialFl	Monocytes_sqrt	OA - Saline	70	8	0.0256282	0.0111919	0.00395694	0.0130158	0.0229225	0.0512348
SynovialFl	Monocytes_sqrt	Sham - pMPC Control	0	8	0.024983	0.00685387	0.00242321	0.0162255	0.0249025	0.0366176
SynovialFl	Monocytes_sqrt	Sham - pMPC Control	14	8	0.0522221	0.0128719	0.00455092	0.0371391	0.0521785	0.0797765
SynovialFl	Monocytes_sqrt	Sham - pMPC Control	28	8	0.0516755	0.015744	0.00556635	0.0286691	0.0550093	0.0697705
SynovialFl	Monocytes_sqrt	Sham - pMPC Control	42	8	0.0473701	0.0092755	0.00327938	0.0343303	0.0470628	0.0595219
SynovialFl	Monocytes_sqrt	Sham - pMPC Control	70	8	0.036738	0.00870444	0.00307748	0.0254	0.0358794	0.0486664
SynovialFl	Monocytes_sqrt	OA - pMPC	0	8	0.0217008	0.0107799	0.00381128	0.00888042	0.0200913	0.0389379
SynovialFl	Monocytes_sqrt	OA - pMPC	14	8	0.0514306	0.00960835	0.00339707	0.0358569	0.0533566	0.0651372
SynovialFl	Monocytes_sqrt	OA - pMPC	28	8	0.0740932	0.015073	0.00532912	0.0546316	0.0711179	0.0958305
SynovialFl	Monocytes_sqrt	OA - pMPC	42	8	0.0501515	0.0123366	0.00436164	0.0321398	0.0534809	0.0634871
SynovialFl	Monocytes_sqrt	OA - pMPC	70	8	0.0461803	0.00679719	0.00240317	0.0363068	0.0454416	0.057104
SynovialFl	Mucin Clot	Sham - Saline Control	0	8	0.875	0.64087	0.226582	0	1	2
SynovialFl	Mucin Clot	Sham - Saline Control	14	8	1.5	0.534522	0.188982	1	1.5	2
SynovialFl	Mucin Clot	Sham - Saline Control	28	8	1.625	1.06066	0.375	0	1.5	3
SynovialFl	Mucin Clot	Sham - Saline Control	42	8	1.25	0.707107	0.25	0	1	2
SynovialFl	Mucin Clot	Sham - Saline Control	70	8	1.125	1.12599	0.398098	0	1	3
SynovialFl	Mucin Clot	OA - Saline	0	8	0.5	0.534522	0.188982	0	0.5	1
SynovialFl	Mucin Clot	OA - Saline	14	8	1.75	0.886405	0.313392	1	1.5	3
SynovialFl	Mucin Clot	OA - Saline	28	8	1.875	1.12599	0.398098	0	2	3
SynovialFl	Mucin Clot	OA - Saline	42	8	1.375	0.744024	0.263052	0	1.5	2
SynovialFl	Mucin Clot	OA - Saline	70	8	1.125	0.64087	0.226582	0	1	2
SynovialFl	Mucin Clot	Sham - pMPC Control	0	8	0.75	0.707107	0.25	0	1	2
SynovialFl	Mucin Clot	Sham - pMPC Control	14	8	2.75	0.46291	0.163663	2	3	3
SynovialFl	Mucin Clot	Sham - pMPC Control	28	8	2.25	0.707107	0.25	1	2	3
SynovialFl	Mucin Clot	Sham - pMPC Control	42	8	1.5	0.755929	0.267261	0	2	2
SynovialFl	Mucin Clot	Sham - pMPC Control	70	8	2.25	0.46291	0.163663	2	2	3
SynovialFl	Mucin Clot	OA - pMPC	0	8	0.875	0.834523	0.295048	0	1	2
SynovialFl	Mucin Clot	OA - pMPC	14	8	2.625	0.517549	0.182981	2	3	3
SynovialFl	Mucin Clot	OA - pMPC	28	8	3	0	0	3	3	3
SynovialFl	Mucin Clot	OA - pMPC	42	8	1.375	0.517549	0.182981	1	1	2
SynovialFl	Mucin Clot	OA - pMPC	70	8	2	1.06904	0.377964	1	2	3
SynovialFl	Neutrophils (103/ul)	Sham - Saline Control	0	8	9.96084e-05	0.000151632	5.361e-05	0	3.36538e-05	0.000411765
SynovialFl	Neutrophils (103/ul)	Sham - Saline Control	14	8	0.000290514	0.000322495	0.000114019	1.08696e-05	0.000109636	0.000891089
SynovialFl	Neutrophils (103/ul)	Sham - Saline Control	28	8	0.000331376	0.000699036	0.000247146	0	7.27317e-05	0.00205263
SynovialFl	Neutrophils (103/ul)	Sham - Saline Control	42	8	8.99706e-05	5.75246e-05	2.0338e-05	0	8.29545e-05	0.000194444
SynovialFl	Neutrophils (103/ul)	Sham - Saline Control	70	8	6.39252e-06	1.02567e-05	3.62628e-06	0	0	2.38095e-05
SynovialFl	Neutrophils (103/ul)	OA - Saline	0	8	0.00018175	0.000194056	6.86093e-05	0	0.000109091	0.000533333
SynovialFl	Neutrophils (103/ul)	OA - Saline	14	8	0.000754037	0.00105702	0.000373714	6.42202e-05	0.000323619	0.00317308
SynovialFl	Neutrophils (103/ul)	OA - Saline	28	8	0.000893708	0.00101335	0.000358275	4.01786e-05	0.00052075	0.00276136
SynovialFl	Neutrophils (103/ul)	OA - Saline	42	8	7.44968e-05	0.000104884	3.70821e-05	0	2.00244e-05	0.000285714
SynovialFl	Neutrophils (103/ul)	OA - Saline	70	8	7.59799e-06	1.70991e-05	6.04543e-06	0	0	4.94118e-05
SynovialFl	Neutrophils (103/ul)	Sham - pMPC Control	0	8	3.84136e-05	1.6839e-05	5.95349e-06	9.18367e-06	4.52081e-05	5.71429e-05
SynovialFl	Neutrophils (103/ul)	Sham - pMPC Control	14	8	0.000651812	0.000467891	0.000165424	0.000137931	0.000478763	0.00135
SynovialFl	Neutrophils (103/ul)	Sham - pMPC Control	28	8	0.000453738	0.000437761	0.000154772	8.54701e-05	0.000296282	0.0012093
SynovialFl	Neutrophils (103/ul)	Sham - pMPC Control	42	8	0.000152249	0.000152769	5.40118e-05	0	9.82143e-05	0.000426667
SynovialFl	Neutrophils (103/ul)	Sham - pMPC Control	70	8	4.92256e-05	0.000112454	3.97585e-05	0	0	0.000322581
SynovialFl	Neutrophils (103/ul)	OA - pMPC	0	8	2.08444e-05	2.18725e-05	7.73308e-06	0	1.6854e-05	7e-05
SynovialFl	Neutrophils (103/ul)	OA - pMPC	14	8	0.00135441	0.00175937	0.000622032	0.000339286	0.000889024	0.0056701
SynovialFl	Neutrophils (103/ul)	OA - pMPC	28	8	0.000693704	0.000908577	0.000321231	0	0.000440965	0.00288
SynovialFl	Neutrophils (103/ul)	OA - pMPC	42	8	0.000262066	0.000208849	7.38394e-05	6.31579e-05	0.000195455	0.000561224
SynovialFl	Neutrophils (103/ul)	OA - pMPC	70	8	5.96282e-05	8.06842e-05	2.85262e-05	0	2.98082e-05	0.000227273
SynovialFl	Neutrophils_sqrt	Sham - Saline Control	0	8	0.00657614	0.00802587	0.00283757	0	0.00410206	0.020292
SynovialFl	Neutrophils_sqrt	Sham - Saline Control	14	8	0.0145348	0.00951714	0.00336482	0.0032969	0.0104581	0.0298511
SynovialFl	Neutrophils_sqrt	Sham - Saline Control	28	8	0.0127666	0.0138725	0.00490469	0	0.00845606	0.045306
SynovialFl	Neutrophils_sqrt	Sham - Saline Control	42	8	0.00868445	0.00407793	0.00144177	0	0.00909744	0.0139443
SynovialFl	Neutrophils_sqrt	Sham - Saline Control	70	8	0.00149131	0.00218267	0.000771689	0	0	0.0048795
SynovialFl	Neutrophils_sqrt	OA - Saline	0	8	0.011201	0.00802054	0.00283569	0	0.0104356	0.023094
SynovialFl	Neutrophils_sqrt	OA - Saline	14	8	0.0223564	0.0170454	0.00602646	0.00801375	0.0168745	0.0563301
SynovialFl	Neutrophils_sqrt	OA - Saline	28	8	0.0255145	0.0166551	0.00588847	0.00633866	0.0225718	0.0525487
SynovialFl	Neutrophils_sqrt	OA - Saline	42	8	0.00593346	0.00670103	0.00236917	0	0.00373081	0.0169031
SynovialFl	Neutrophils_sqrt	OA - Saline	70	8	0.00147213	0.00249131	0.000880812	0	0	0.00702935
SynovialFl	Neutrophils_sqrt	Sham - pMPC Control	0	8	0.00602423	0.00155737	0.000550612	0.00303046	0.00672333	0.00755929
SynovialFl	Neutrophils_sqrt	Sham - pMPC Control	14	8	0.0240339	0.00920758	0.00325537	0.0117444	0.0218698	0.0367423
SynovialFl	Neutrophils_sqrt	Sham - pMPC Control	28	8	0.0191955	0.0098718	0.00349021	0.009245	0.0169096	0.034775
SynovialFl	Neutrophils_sqrt	Sham - pMPC Control	42	8	0.0101033	0.00757226	0.0026772	0	0.00981594	0.0206559
SynovialFl	Neutrophils_sqrt	Sham - pMPC Control	70	8	0.00361843	0.00642607	0.00227196	0	0	0.0179605
SynovialFl	Neutrophils_sqrt	OA - pMPC	0	8	0.00393956	0.00246675	0.00087213	0	0.00409543	0.0083666
SynovialFl	Neutrophils_sqrt	OA - pMPC	14	8	0.0328378	0.0177632	0.00628025	0.0184197	0.0298159	0.0753001
SynovialFl	Neutrophils_sqrt	OA - pMPC	28	8	0.0222797	0.0150169	0.00530929	0	0.0209804	0.0536656
SynovialFl	Neutrophils_sqrt	OA - pMPC	42	8	0.0149106	0.00673916	0.00238265	0.00794719	0.0134276	0.0236902
SynovialFl	Neutrophils_sqrt	OA - pMPC	70	8	0.0056422	0.00563598	0.00199262	0	0.00545727	0.0150756
SynovialFl	PGE2 (pg/ml)	Sham - Saline Control	0	8	33.412	19.8874	7.03126	19.51	19.51	65.657
SynovialFl	PGE2 (pg/ml)	Sham - Saline Control	14	8	27.0938	14.1603	5.00643	19.51	19.51	53.257
SynovialFl	PGE2 (pg/ml)	Sham - Saline Control	28	8	74.2661	40.5927	14.3517	19.51	68.666	156.271
SynovialFl	PGE2 (pg/ml)	Sham - Saline Control	42	8	35.8486	29.3606	10.3805	19.51	19.51	103.674
SynovialFl	PGE2 (pg/ml)	Sham - Saline Control	70	8	42.1437	22.0167	7.78407	19.51	40.957	76.399
SynovialFl	PGE2 (pg/ml)	OA - Saline	0	8	42.4492	21.2024	7.49617	19.51	44.669	73.505
SynovialFl	PGE2 (pg/ml)	OA - Saline	14	8	59.4851	23.0133	8.13644	19.51	59.49	92.39
SynovialFl	PGE2 (pg/ml)	OA - Saline	28	8	62.722	30.9883	10.956	19.51	68.215	104.522
SynovialFl	PGE2 (pg/ml)	OA - Saline	42	7	35.9219	32.0398	12.1099	19.51	19.51	103.837
SynovialFl	PGE2 (pg/ml)	OA - Saline	70	8	63.6661	30.1611	10.6636	19.51	59.773	128.449
SynovialFl	PGE2 (pg/ml)	Sham - pMPC Control	0	8	29.1694	13.5183	4.77943	19.51	19.51	49.56
SynovialFl	PGE2 (pg/ml)	Sham - pMPC Control	14	8	39.2049	22.267	7.87258	19.51	33.008	72.828
SynovialFl	PGE2 (pg/ml)	Sham - pMPC Control	28	8	50.0716	17.6405	6.23685	19.51	48.7465	77.403
SynovialFl	PGE2 (pg/ml)	Sham - pMPC Control	42	8	26.3249	13.1567	4.65158	19.51	19.51	53.736
SynovialFl	PGE2 (pg/ml)	Sham - pMPC Control	70	8	32.3518	14.3634	5.07822	19.51	30.0805	54.576
SynovialFl	PGE2 (pg/ml)	OA - pMPC	0	8	40.4544	19.1278	6.76269	19.51	43.0925	65.217
SynovialFl	PGE2 (pg/ml)	OA - pMPC	14	8	63.6834	25.6832	9.08038	19.51	64.948	90.44
SynovialFl	PGE2 (pg/ml)	OA - pMPC	28	8	193.217	149.668	52.9157	81.83	127.755	514.803
SynovialFl	PGE2 (pg/ml)	OA - pMPC	42	8	86.1769	43.7106	15.454	19.51	76.4025	161.866
SynovialFl	PGE2 (pg/ml)	OA - pMPC	70	8	63.3269	13.286	4.69732	47.713	61.272	82.3
SynovialFl	PGE2_log	Sham - Saline Control	0	8	3.36633	0.553934	0.195845	2.97093	2.97093	4.18444
SynovialFl	PGE2_log	Sham - Saline Control	14	8	3.20484	0.434666	0.153678	2.97093	2.97093	3.97513
SynovialFl	PGE2_log	Sham - Saline Control	28	8	4.16261	0.611942	0.216354	2.97093	4.22315	5.05159
SynovialFl	PGE2_log	Sham - Saline Control	42	8	3.37591	0.622361	0.220038	2.97093	2.97093	4.64125
SynovialFl	PGE2_log	Sham - Saline Control	70	8	3.60782	0.567409	0.200609	2.97093	3.71184	4.33597
SynovialFl	PGE2_log	OA - Saline	0	8	3.61976	0.563704	0.199299	2.97093	3.7948	4.29735
SynovialFl	PGE2_log	OA - Saline	14	8	3.99749	0.490691	0.173486	2.97093	4.08265	4.52602
SynovialFl	PGE2_log	OA - Saline	28	8	3.98287	0.659055	0.233011	2.97093	4.22238	4.6494
SynovialFl	PGE2_log	OA - Saline	42	7	3.3444	0.671691	0.253875	2.97093	2.97093	4.64282
SynovialFl	PGE2_log	OA - Saline	70	8	4.04934	0.51634	0.182554	2.97093	4.0902	4.85553
SynovialFl	PGE2_log	Sham - pMPC Control	0	8	3.28549	0.436944	0.154483	2.97093	2.97093	3.90318
SynovialFl	PGE2_log	Sham - pMPC Control	14	8	3.51676	0.596371	0.210849	2.97093	3.40525	4.2881
SynovialFl	PGE2_log	Sham - pMPC Control	28	8	3.84665	0.417711	0.147683	2.97093	3.88609	4.34903
SynovialFl	PGE2_log	Sham - pMPC Control	42	8	3.1867	0.407504	0.144074	2.97093	2.97093	3.98408
SynovialFl	PGE2_log	Sham - pMPC Control	70	8	3.38737	0.453971	0.160503	2.97093	3.33798	3.99959
SynovialFl	PGE2_log	OA - pMPC	0	8	3.5855	0.531662	0.187971	2.97093	3.76142	4.17772
SynovialFl	PGE2_log	OA - pMPC	14	8	4.05577	0.519755	0.183761	2.97093	4.15525	4.50469
SynovialFl	PGE2_log	OA - pMPC	28	8	5.05146	0.662964	0.234393	4.40464	4.83327	6.24378
SynovialFl	PGE2_log	OA - pMPC	42	8	4.30912	0.641391	0.226766	2.97093	4.33506	5.08677
SynovialFl	PGE2_log	OA - pMPC	70	8	4.12896	0.210483	0.0744172	3.8652	4.11225	4.41037
SynovialFl	Total Protein (g/dL)	Sham - Saline Control	0	8	2.275	0.528475	0.186844	1.7	2.1	3.3
SynovialFl	Total Protein (g/dL)	Sham - Saline Control	14	8	2.9125	0.533017	0.18845	1.9	2.95	3.5
SynovialFl	Total Protein (g/dL)	Sham - Saline Control	28	8	3.0875	0.4734	0.167372	2.4	3.25	3.6
SynovialFl	Total Protein (g/dL)	Sham - Saline Control	42	8	2.8	0.396412	0.140153	2.1	2.8	3.4
SynovialFl	Total Protein (g/dL)	Sham - Saline Control	70	8	2.725	0.281577	0.0995526	2.3	2.8	3.1
SynovialFl	Total Protein (g/dL)	OA - Saline	0	8	2.275	0.377018	0.133296	1.9	2.2	2.7
SynovialFl	Total Protein (g/dL)	OA - Saline	14	8	3.3375	0.456501	0.161397	2.8	3.2	4
SynovialFl	Total Protein (g/dL)	OA - Saline	28	8	3.3	0.430946	0.152362	2.6	3.4	4
SynovialFl	Total Protein (g/dL)	OA - Saline	42	8	2.75	0.475094	0.167971	1.9	2.85	3.3
SynovialFl	Total Protein (g/dL)	OA - Saline	70	8	3.125	0.395511	0.139834	2.5	3.1	3.6
SynovialFl	Total Protein (g/dL)	Sham - pMPC Control	0	8	1.775	0.237547	0.0839855	1.3	1.8	2.1
SynovialFl	Total Protein (g/dL)	Sham - pMPC Control	14	8	3.0375	0.366206	0.129474	2.5	3.15	3.5
SynovialFl	Total Protein (g/dL)	Sham - pMPC Control	28	8	2.75	0.440779	0.155839	2.3	2.6	3.6
SynovialFl	Total Protein (g/dL)	Sham - pMPC Control	42	8	2.6375	0.388909	0.1375	2.1	2.65	3.2
SynovialFl	Total Protein (g/dL)	Sham - pMPC Control	70	8	2.925	0.337004	0.119149	2.5	3	3.5
SynovialFl	Total Protein (g/dL)	OA - pMPC	0	8	1.8	0.185164	0.0654654	1.5	1.8	2.1
SynovialFl	Total Protein (g/dL)	OA - pMPC	14	8	3.775	0.328416	0.116113	3.4	3.75	4.2
SynovialFl	Total Protein (g/dL)	OA - pMPC	28	8	4.075	0.533854	0.188746	3	4.25	4.5
SynovialFl	Total Protein (g/dL)	OA - pMPC	42	8	3.55	0.440779	0.155839	2.8	3.55	4.2
SynovialFl	Total Protein (g/dL)	OA - pMPC	70	8	3.275	0.31053	0.109789	2.8	3.25	3.8
SynovialFl	WBC (103/ul)	Sham - Saline Control	0	8	0.11625	0.07891	0.0278989	0.03	0.1	0.3
SynovialFl	WBC (103/ul)	Sham - Saline Control	14	8	0.2675	0.232732	0.0822833	0.04	0.15	0.6
SynovialFl	WBC (103/ul)	Sham - Saline Control	28	8	0.36125	0.454986	0.160862	0.05	0.175	1.4
SynovialFl	WBC (103/ul)	Sham - Saline Control	42	8	0.25125	0.118976	0.0420645	0.1	0.255	0.4
SynovialFl	WBC (103/ul)	Sham - Saline Control	70	8	0.07	0.0630193	0.0222807	0.01	0.05	0.2
SynovialFl	WBC (103/ul)	OA - Saline	0	8	0.18	0.143328	0.050674	0.05	0.115	0.4
SynovialFl	WBC (103/ul)	OA - Saline	14	8	0.28125	0.203851	0.0720723	0.04	0.25	0.6
SynovialFl	WBC (103/ul)	OA - Saline	28	8	0.44	0.422374	0.149332	0.09	0.305	1.35
SynovialFl	WBC (103/ul)	OA - Saline	42	8	0.22125	0.105077	0.0371502	0.1	0.2	0.4
SynovialFl	WBC (103/ul)	OA - Saline	70	8	0.1	0.0845154	0.0298807	0.03	0.08	0.3
SynovialFl	WBC (103/ul)	Sham - pMPC Control	0	8	0.08875	0.0496955	0.01757	0.03	0.075	0.17
SynovialFl	WBC (103/ul)	Sham - pMPC Control	14	8	0.4125	0.216712	0.0766194	0.2	0.35	0.9
SynovialFl	WBC (103/ul)	Sham - pMPC Control	28	8	0.425	0.218763	0.0773443	0.1	0.4	0.8
SynovialFl	WBC (103/ul)	Sham - pMPC Control	42	8	0.35	0.106904	0.0377964	0.2	0.4	0.5
SynovialFl	WBC (103/ul)	Sham - pMPC Control	70	8	0.2	0.0755929	0.0267261	0.1	0.2	0.3
SynovialFl	WBC (103/ul)	OA - pMPC	0	8	0.07125	0.0640173	0.0226335	0.01	0.05	0.19
SynovialFl	WBC (103/ul)	OA - pMPC	14	8	0.4875	0.274838	0.0971698	0.2	0.4	1.1
SynovialFl	WBC (103/ul)	OA - pMPC	28	8	0.75	0.277746	0.0981981	0.4	0.75	1.1
SynovialFl	WBC (103/ul)	OA - pMPC	42	8	0.375	0.158114	0.0559017	0.2	0.4	0.6
SynovialFl	WBC (103/ul)	OA - pMPC	70	8	0.275	0.0886405	0.0313392	0.2	0.25	0.4
SynovialFl	WBC_sqrt	Sham - Saline Control	0	8	0.326886	0.103622	0.0366358	0.173205	0.316228	0.547723
SynovialFl	WBC_sqrt	Sham - Saline Control	14	8	0.472193	0.2256	0.0797618	0.2	0.381721	0.774597
SynovialFl	WBC_sqrt	Sham - Saline Control	28	8	0.522485	0.317597	0.112287	0.223607	0.417256	1.18322
SynovialFl	WBC_sqrt	Sham - Saline Control	42	8	0.487285	0.125598	0.0444056	0.316228	0.50299	0.632456
SynovialFl	WBC_sqrt	Sham - Saline Control	70	8	0.240577	0.117705	0.0416149	0.1	0.222474	0.447214
SynovialFl	WBC_sqrt	OA - Saline	0	8	0.396711	0.160784	0.0568458	0.223607	0.338391	0.632456
SynovialFl	WBC_sqrt	OA - Saline	14	8	0.494623	0.204515	0.0723068	0.2	0.497468	0.774597
SynovialFl	WBC_sqrt	OA - Saline	28	8	0.606268	0.287728	0.101727	0.3	0.552249	1.1619
SynovialFl	WBC_sqrt	OA - Saline	42	8	0.458387	0.112791	0.0398777	0.316228	0.447214	0.632456
SynovialFl	WBC_sqrt	OA - Saline	70	8	0.298314	0.112166	0.0396567	0.173205	0.282288	0.547723
SynovialFl	WBC_sqrt	Sham - pMPC Control	0	8	0.287307	0.0842074	0.0297718	0.173205	0.273709	0.412311
SynovialFl	WBC_sqrt	Sham - pMPC Control	14	8	0.626385	0.151719	0.0536409	0.447214	0.590089	0.948683
SynovialFl	WBC_sqrt	Sham - pMPC Control	28	8	0.629617	0.180735	0.0638995	0.316228	0.632456	0.894427
SynovialFl	WBC_sqrt	Sham - pMPC Control	42	8	0.584885	0.0950773	0.0336149	0.447214	0.632456	0.707107
SynovialFl	WBC_sqrt	Sham - pMPC Control	70	8	0.439594	0.0878751	0.0310685	0.316228	0.447214	0.547723
SynovialFl	WBC_sqrt	OA - pMPC	0	8	0.243163	0.1177	0.0416133	0.1	0.21889	0.43589
SynovialFl	WBC_sqrt	OA - pMPC	14	8	0.677852	0.178939	0.0632646	0.447214	0.632456	1.04881
SynovialFl	WBC_sqrt	OA - pMPC	28	8	0.852112	0.165288	0.0584382	0.632456	0.865544	1.04881
SynovialFl	WBC_sqrt	OA - pMPC	42	8	0.59942	0.133931	0.0473518	0.447214	0.632456	0.774597
SynovialFl	WBC_sqrt	OA - pMPC	70	8	0.518651	0.0828134	0.029279	0.447214	0.497468	0.632456

## Sheet: Histology Data
Sheet	VAR	Tissue_Location	OA/Sham & Treatment	n	mean	sd	SE	min	median	max
Cartilage	Avg GAG Synthesis (DPM)	1	Sham - Saline Control	8	1331.45	739.553	261.472	445.266	1347.38	2373.58
Cartilage	Avg GAG Synthesis (DPM)	1	OA - Saline	8	1191.08	716.983	253.492	171.92	1150.87	2486.08
Cartilage	Avg GAG Synthesis (DPM)	1	Sham - pMPC Control	8	1672.17	1299.48	459.434	351.87	1189.35	3968.87
Cartilage	Avg GAG Synthesis (DPM)	1	OA - pMPC	8	2175.74	1024.2	362.108	1125.52	2034.35	3755.52
Cartilage	Final GAG (ug/mg tissue)	0	Sham - Saline Control	8	64.0402	34.8003	12.3038	26.232	64.1444	113.351
Cartilage	Final GAG (ug/mg tissue)	0	OA - Saline	8	49.9552	25.3287	8.95507	23.3718	44.4488	97.8147
Cartilage	Final GAG (ug/mg tissue)	0	Sham - pMPC Control	8	76.1489	17.6926	6.25528	49.0647	76.0429	100.32
Cartilage	Final GAG (ug/mg tissue)	0	OA - pMPC	8	109.675	43.0594	15.2238	65.2825	102.609	202.661
Cartilage	Final GAG (ug/mg tissue)	1	Sham - Saline Control	8	52.8826	21.3579	7.55116	23.7703	51.7717	94.7342
Cartilage	Final GAG (ug/mg tissue)	1	OA - Saline	8	52.0374	33.9658	12.0087	28.706	36.6189	130.489
Cartilage	Final GAG (ug/mg tissue)	1	Sham - pMPC Control	8	66.7598	17.3762	6.14343	43.2882	66.5404	97.8843
Cartilage	Final GAG (ug/mg tissue)	1	OA - pMPC	8	71.2697	33.309	11.7765	24.1926	64.0203	130.152
Gross&Histology	Cartilage Summation Scores	0	Sham - Saline Control	8	3.125	1.45774	0.515388	1	3	5
Gross&Histology	Cartilage Summation Scores	0	OA - Saline	8	3.3125	2.52045	0.891114	0	3.5	6.5
Gross&Histology	Cartilage Summation Scores	0	Sham - pMPC Control	8	2.25	1.66905	0.590097	1	2	6
Gross&Histology	Cartilage Summation Scores	0	OA - pMPC	7	3.28571	1.1127	0.42056	2	3	5
Gross&Histology	Cartilage Summation Scores	1	Sham - Saline Control	8	3.0625	1.74105	0.615554	1	3	6
Gross&Histology	Cartilage Summation Scores	1	OA - Saline	8	3	1.60357	0.566947	1	2.5	6
Gross&Histology	Cartilage Summation Scores	1	Sham - pMPC Control	8	1.375	0.744024	0.263052	0	1.5	2
Gross&Histology	Cartilage Summation Scores	1	OA - pMPC	8	2.25	1.16496	0.411877	1	2.5	4
Gross&Histology	Cartilage Summation Scores	2	Sham - Saline Control	8	1	1.06904	0.377964	0	1	3
Gross&Histology	Cartilage Summation Scores	2	OA - Saline	8	2.75	2.18763	0.773443	1	2	7
Gross&Histology	Cartilage Summation Scores	2	Sham - pMPC Control	8	1	0.755929	0.267261	0	1	2
Gross&Histology	Cartilage Summation Scores	2	OA - pMPC	8	3.25	2.25198	0.796196	0	3.5	7
Gross&Histology	Cellular infiltration	5	Sham - Saline Control	8	0	0	0	0	0	0
Gross&Histology	Cellular infiltration	5	OA - Saline	8	0	0	0	0	0	0
Gross&Histology	Cellular infiltration	5	Sham - pMPC Control	8	0	0	0	0	0	0
Gross&Histology	Cellular infiltration	5	OA - pMPC	8	0	0	0	0	0	0
Gross&Histology	Chondrocyte necrosis	0	Sham - Saline Control	8	0.625	1.06066	0.375	0	0	3
Gross&Histology	Chondrocyte necrosis	0	OA - Saline	8	0	0	0	0	0	0
Gross&Histology	Chondrocyte necrosis	0	Sham - pMPC Control	8	0	0	0	0	0	0
Gross&Histology	Chondrocyte necrosis	0	OA - pMPC	7	0	0	0	0	0	0
Gross&Histology	Chondrocyte necrosis	1	Sham - Saline Control	8	0.25	0.707107	0.25	0	0	2
Gross&Histology	Chondrocyte necrosis	1	OA - Saline	8	0.5	1.06904	0.377964	0	0	3
Gross&Histology	Chondrocyte necrosis	1	Sham - pMPC Control	8	0	0	0	0	0	0
Gross&Histology	Chondrocyte necrosis	1	OA - pMPC	8	0	0	0	0	0	0
Gross&Histology	Chondrocyte necrosis	2	Sham - Saline Control	8	0	0	0	0	0	0
Gross&Histology	Chondrocyte necrosis	2	OA - Saline	8	0	0	0	0	0	0
Gross&Histology	Chondrocyte necrosis	2	Sham - pMPC Control	8	0	0	0	0	0	0
Gross&Histology	Chondrocyte necrosis	2	OA - pMPC	8	0	0	0	0	0	0
Gross&Histology	Chondrone formation	0	Sham - Saline Control	8	1.375	0.916125	0.323899	0	2	2
Gross&Histology	Chondrone formation	0	OA - Saline	8	1.75	1.58114	0.559017	0	2	4
Gross&Histology	Chondrone formation	0	Sham - pMPC Control	8	1	1.06904	0.377964	0	1	3
Gross&Histology	Chondrone formation	0	OA - pMPC	7	1.85714	0.899735	0.340068	0	2	3
Gross&Histology	Chondrone formation	1	Sham - Saline Control	8	1.0625	0.942546	0.33324	0	1.25	2
Gross&Histology	Chondrone formation	1	OA - Saline	8	0.625	0.916125	0.323899	0	0	2
Gross&Histology	Chondrone formation	1	Sham - pMPC Control	8	0.375	0.517549	0.182981	0	0	1
Gross&Histology	Chondrone formation	1	OA - pMPC	8	0.625	0.744024	0.263052	0	0.5	2
Gross&Histology	Chondrone formation	2	Sham - Saline Control	8	0.25	0.707107	0.25	0	0	2
Gross&Histology	Chondrone formation	2	OA - Saline	8	0.875	0.991031	0.350382	0	1	3
Gross&Histology	Chondrone formation	2	Sham - pMPC Control	8	0.25	0.46291	0.163663	0	0	1
Gross&Histology	Chondrone formation	2	OA - pMPC	8	1.5	0.92582	0.327327	0	1.5	3
Gross&Histology	Fibrillation	0	Sham - Saline Control	8	0	0	0	0	0	0
Gross&Histology	Fibrillation	0	OA - Saline	8	0	0	0	0	0	0
Gross&Histology	Fibrillation	0	Sham - pMPC Control	8	0	0	0	0	0	0
Gross&Histology	Fibrillation	0	OA - pMPC	7	0.285714	0.755929	0.285714	0	0	2
Gross&Histology	Fibrillation	1	Sham - Saline Control	8	0	0	0	0	0	0
Gross&Histology	Fibrillation	1	OA - Saline	8	0.25	0.707107	0.25	0	0	2
Gross&Histology	Fibrillation	1	Sham - pMPC Control	8	0	0	0	0	0	0
Gross&Histology	Fibrillation	1	OA - pMPC	8	0.25	0.707107	0.25	0	0	2
Gross&Histology	Fibrillation	2	Sham - Saline Control	8	0	0	0	0	0	0
Gross&Histology	Fibrillation	2	OA - Saline	8	0.5	1.41421	0.5	0	0	4
Gross&Histology	Fibrillation	2	Sham - pMPC Control	8	0	0	0	0	0	0
Gross&Histology	Fibrillation	2	OA - pMPC	8	1	1.19523	0.422577	0	0.5	3
Gross&Histology	Focal cell loss	0	Sham - Saline Control	8	1.125	0.64087	0.226582	0	1	2
Gross&Histology	Focal cell loss	0	OA - Saline	8	1.5625	1.11604	0.394578	0	2	3
Gross&Histology	Focal cell loss	0	Sham - pMPC Control	8	1.25	1.0351	0.365963	0	1	3
Gross&Histology	Focal cell loss	0	OA - pMPC	7	1.14286	0.899735	0.340068	0	1	2
Gross&Histology	Focal cell loss	1	Sham - Saline Control	8	1.75	0.707107	0.25	1	2	3
Gross&Histology	Focal cell loss	1	OA - Saline	8	1.625	1.18773	0.419928	0	1.5	4
Gross&Histology	Focal cell loss	1	Sham - pMPC Control	8	1	0.755929	0.267261	0	1	2
Gross&Histology	Focal cell loss	1	OA - pMPC	8	1.375	0.744024	0.263052	0	1.5	2
Gross&Histology	Focal cell loss	2	Sham - Saline Control	8	0.75	0.707107	0.25	0	1	2
Gross&Histology	Focal cell loss	2	OA - Saline	8	1.375	0.744024	0.263052	0	1.5	2
Gross&Histology	Focal cell loss	2	Sham - pMPC Control	8	0.75	0.707107	0.25	0	1	2
Gross&Histology	Focal cell loss	2	OA - pMPC	8	0.75	0.707107	0.25	0	1	2
Gross&Histology	Full thickness erosion	0	Sham - Saline Control	8	0	0	0	0	0	0
Gross&Histology	Full thickness erosion	0	OA - Saline	8	1.5	0.92582	0.327327	0	1.5	3
Gross&Histology	Full thickness erosion	0	Sham - pMPC Control	8	0	0	0	0	0	0
Gross&Histology	Full thickness erosion	0	OA - pMPC	8	0.625	0.517549	0.182981	0	1	1
Gross&Histology	Gross Summation Scores	0	Sham - Saline Control	8	1.375	0.916125	0.323899	0	1	3
Gross&Histology	Gross Summation Scores	0	OA - Saline	8	9.25	3.28416	1.16113	4	9.5	13
Gross&Histology	Gross Summation Scores	0	Sham - pMPC Control	8	1.125	0.991031	0.350382	0	1	3
Gross&Histology	Gross Summation Scores	0	OA - pMPC	8	7.5	2.44949	0.866025	4	8.5	10
Gross&Histology	Hemorrhage	0	Sham - Saline Control	8	0.75	0.46291	0.163663	0	1	1
Gross&Histology	Hemorrhage	0	OA - Saline	8	2	0.92582	0.327327	1	2	3
Gross&Histology	Hemorrhage	0	Sham - pMPC Control	8	0.5	0.534522	0.188982	0	0.5	1
Gross&Histology	Hemorrhage	0	OA - pMPC	8	2.5	0.755929	0.267261	1	3	3
Gross&Histology	Intermediate zone stain uptake	0	Sham - Saline Control	8	2.5	1.30931	0.46291	1	3	4
Gross&Histology	Intermediate zone stain uptake	0	OA - Saline	8	1.125	0.991031	0.350382	0	1	3
Gross&Histology	Intermediate zone stain uptake	0	Sham - pMPC Control	8	2.125	0.991031	0.350382	1	2	4
Gross&Histology	Intermediate zone stain uptake	0	OA - pMPC	7	1.71429	1.1127	0.42056	1	1	4
Gross&Histology	Intermediate zone stain uptake	1	Sham - Saline Control	8	1.375	0.517549	0.182981	1	1	2
Gross&Histology	Intermediate zone stain uptake	1	OA - Saline	8	1.375	0.916125	0.323899	0	1	3
Gross&Histology	Intermediate zone stain uptake	1	Sham - pMPC Control	8	1.75	0.886405	0.313392	1	1.5	3
Gross&Histology	Intermediate zone stain uptake	1	OA - pMPC	8	1.375	0.916125	0.323899	0	1	3
Gross&Histology	Intermediate zone stain uptake	2	Sham - Saline Control	8	1.75	1.16496	0.411877	0	1.5	3
Gross&Histology	Intermediate zone stain uptake	2	OA - Saline	8	1.5	0.92582	0.327327	0	1.5	3
Gross&Histology	Intermediate zone stain uptake	2	Sham - pMPC Control	8	2	1.41421	0.5	0	2	4
Gross&Histology	Intermediate zone stain uptake	2	OA - pMPC	8	1.5	0.755929	0.267261	1	1	3
Gross&Histology	Intimal hyperplasia	5	Sham - Saline Control	8	0.75	0.886405	0.313392	0	0.5	2
Gross&Histology	Intimal hyperplasia	5	OA - Saline	8	0	0	0	0	0	0
Gross&Histology	Intimal hyperplasia	5	Sham - pMPC Control	8	0.375	0.744024	0.263052	0	0	2
Gross&Histology	Intimal hyperplasia	5	OA - pMPC	8	0.375	0.744024	0.263052	0	0	2
Gross&Histology	Osteochondral Lesions	3	Sham - Saline Control	8	0.375	0.517549	0.182981	0	0	1
Gross&Histology	Osteochondral Lesions	3	OA - Saline	8	1.25	0.46291	0.163663	1	1	2
Gross&Histology	Osteochondral Lesions	3	Sham - pMPC Control	8	0	0	0	0	0	0
Gross&Histology	Osteochondral Lesions	3	OA - pMPC	8	1.125	0.834523	0.295048	0	1	2
Gross&Histology	Osteochondral Lesions	4	Sham - Saline Control	8	0.125	0.353553	0.125	0	0	1
Gross&Histology	Osteochondral Lesions	4	OA - Saline	8	0.25	0.46291	0.163663	0	0	1
Gross&Histology	Osteochondral Lesions	4	Sham - pMPC Control	8	0	0	0	0	0	0
Gross&Histology	Osteochondral Lesions	4	OA - pMPC	8	0.125	0.353553	0.125	0	0	1
Gross&Histology	Osteochondral splitting	3	Sham - Saline Control	8	0	0	0	0	0	0
Gross&Histology	Osteochondral splitting	3	OA - Saline	8	0.875	1.12599	0.398098	0	0.5	3
Gross&Histology	Osteochondral splitting	3	Sham - pMPC Control	8	0.125	0.353553	0.125	0	0	1
Gross&Histology	Osteochondral splitting	3	OA - pMPC	8	0.75	0.707107	0.25	0	1	2
Gross&Histology	Osteochondral splitting	4	Sham - Saline Control	8	0.125	0.353553	0.125	0	0	1
Gross&Histology	Osteochondral splitting	4	OA - Saline	8	0	0	0	0	0	0
Gross&Histology	Osteochondral splitting	4	Sham - pMPC Control	8	0	0	0	0	0	0
Gross&Histology	Osteochondral splitting	4	OA - pMPC	8	0	0	0	0	0	0
Gross&Histology	Partial thickness erosion	0	Sham - Saline Control	8	0.375	0.517549	0.182981	0	0	1
Gross&Histology	Partial thickness erosion	0	OA - Saline	8	2.25	0.886405	0.313392	1	2.5	3
Gross&Histology	Partial thickness erosion	0	Sham - pMPC Control	8	0.375	0.517549	0.182981	0	0	1
Gross&Histology	Partial thickness erosion	0	OA - pMPC	8	1.5	0.534522	0.188982	1	1.5	2
Gross&Histology	Presence of kissing lesion	0	Sham - Saline Control	8	0	0	0	0	0	0
Gross&Histology	Presence of kissing lesion	0	OA - Saline	8	1	0	0	1	1	1
Gross&Histology	Presence of kissing lesion	0	Sham - pMPC Control	8	0	0	0	0	0	0
Gross&Histology	Presence of kissing lesion	0	OA - pMPC	8	1	0	0	1	1	1
Gross&Histology	Presence of synovial adhesion	0	Sham - Saline Control	8	0	0	0	0	0	0
Gross&Histology	Presence of synovial adhesion	0	OA - Saline	8	0.75	0.707107	0.25	0	1	2
Gross&Histology	Presence of synovial adhesion	0	Sham - pMPC Control	8	0	0	0	0	0	0
Gross&Histology	Presence of synovial adhesion	0	OA - pMPC	8	0.625	0.517549	0.182981	0	1	1
Gross&Histology	Radiate interterritorial zone stain uptake	0	Sham - Saline Control	8	2.375	0.744024	0.263052	2	2	4
Gross&Histology	Radiate interterritorial zone stain uptake	0	OA - Saline	8	1.5	1.06904	0.377964	0	1	3
Gross&Histology	Radiate interterritorial zone stain uptake	0	Sham - pMPC Control	8	1.75	1.16496	0.411877	1	1	4
Gross&Histology	Radiate interterritorial zone stain uptake	0	OA - pMPC	7	2	1.1547	0.436436	1	2	4
Gross&Histology	Radiate interterritorial zone stain uptake	1	Sham - Saline Control	8	1.625	0.744024	0.263052	1	1.5	3
Gross&Histology	Radiate interterritorial zone stain uptake	1	OA - Saline	8	1.5	0.755929	0.267261	0	2	2
Gross&Histology	Radiate interterritorial zone stain uptake	1	Sham - pMPC Control	8	1.875	0.991031	0.350382	1	1.5	3
Gross&Histology	Radiate interterritorial zone stain uptake	1	OA - pMPC	8	1.75	0.707107	0.25	1	2	3
Gross&Histology	Radiate interterritorial zone stain uptake	2	Sham - Saline Control	8	2.125	1.24642	0.440677	0	2	4
Gross&Histology	Radiate interterritorial zone stain uptake	2	OA - Saline	8	1.625	0.916125	0.323899	0	2	3
Gross&Histology	Radiate interterritorial zone stain uptake	2	Sham - pMPC Control	8	2	0.92582	0.327327	1	2	3
Gross&Histology	Radiate interterritorial zone stain uptake	2	OA - pMPC	8	1.875	0.991031	0.350382	1	2	4
Gross&Histology	Radiate territorial zone stain uptake	0	Sham - Saline Control	8	3.25	0.707107	0.25	2	3	4
Gross&Histology	Radiate territorial zone stain uptake	0	OA - Saline	8	2.25	0.886405	0.313392	1	2	4
Gross&Histology	Radiate territorial zone stain uptake	0	Sham - pMPC Control	8	3.125	0.64087	0.226582	2	3	4
Gross&Histology	Radiate territorial zone stain uptake	0	OA - pMPC	7	2.71429	1.1127	0.42056	1	3	4
Gross&Histology	Radiate territorial zone stain uptake	1	Sham - Saline Control	8	2.75	0.707107	0.25	2	3	4
Gross&Histology	Radiate territorial zone stain uptake	1	OA - Saline	8	2.5	0.755929	0.267261	1	3	3
Gross&Histology	Radiate territorial zone stain uptake	1	Sham - pMPC Control	8	3	0.755929	0.267261	2	3	4
Gross&Histology	Radiate territorial zone stain uptake	1	OA - pMPC	8	2.75	0.886405	0.313392	1	3	4
Gross&Histology	Radiate territorial zone stain uptake	2	Sham - Saline Control	8	2.5625	1.39994	0.494952	1	2.75	4
Gross&Histology	Radiate territorial zone stain uptake	2	OA - Saline	8	2.5	0.534522	0.188982	2	2.5	3
Gross&Histology	Radiate territorial zone stain uptake	2	Sham - pMPC Control	8	3.125	0.834523	0.295048	2	3	4
Gross&Histology	Radiate territorial zone stain uptake	2	OA - pMPC	8	2.75	1.28174	0.453163	0	3	4
Gross&Histology	SCB Summation Scores	3	Sham - Saline Control	8	0.375	0.517549	0.182981	0	0	1
Gross&Histology	SCB Summation Scores	3	OA - Saline	8	3.875	1.80772	0.639126	2	4	6
Gross&Histology	SCB Summation Scores	3	Sham - pMPC Control	8	0.125	0.353553	0.125	0	0	1
Gross&Histology	SCB Summation Scores	3	OA - pMPC	8	3.25	2.18763	0.773443	0	4	6
Gross&Histology	SCB Summation Scores	4	Sham - Saline Control	8	0.25	0.707107	0.25	0	0	2
Gross&Histology	SCB Summation Scores	4	OA - Saline	8	0.375	0.744024	0.263052	0	0	2
Gross&Histology	SCB Summation Scores	4	Sham - pMPC Control	8	0	0	0	0	0	0
Gross&Histology	SCB Summation Scores	4	OA - pMPC	8	0.375	1.06066	0.375	0	0	3
Gross&Histology	SOFG Summation Scores	0	Sham - Saline Control	8	10	3.16228	1.11803	6	10	14
Gross&Histology	SOFG Summation Scores	0	OA - Saline	8	5	3.02372	1.06904	1	4	11
Gross&Histology	SOFG Summation Scores	0	Sham - pMPC Control	8	8.125	3.39905	1.20175	5	7.5	15
Gross&Histology	SOFG Summation Scores	0	OA - pMPC	7	7.28571	4.15188	1.56926	3	8	15
Gross&Histology	SOFG Summation Scores	1	Sham - Saline Control	8	6.375	1.92261	0.679745	4	6	10
Gross&Histology	SOFG Summation Scores	1	OA - Saline	8	6.125	2.64237	0.93422	1	6	9
Gross&Histology	SOFG Summation Scores	1	Sham - pMPC Control	8	7.375	2.97309	1.05115	4	6.5	12
Gross&Histology	SOFG Summation Scores	1	OA - pMPC	8	6.875	3.22656	1.14076	2	7	13
Gross&Histology	SOFG Summation Scores	2	Sham - Saline Control	8	6.9375	3.14458	1.11178	2	7.5	11
Gross&Histology	SOFG Summation Scores	2	OA - Saline	8	6.625	2.13391	0.754451	3	6.5	10
Gross&Histology	SOFG Summation Scores	2	Sham - pMPC Control	8	8	3.96412	1.40153	3	8	14
Gross&Histology	SOFG Summation Scores	2	OA - pMPC	8	7.25	2.71241	0.95898	3	7.5	11
Gross&Histology	Subchondral bone remodeling	3	Sham - Saline Control	8	0	0	0	0	0	0
Gross&Histology	Subchondral bone remodeling	3	OA - Saline	8	1.75	0.886405	0.313392	1	1.5	3
Gross&Histology	Subchondral bone remodeling	3	Sham - pMPC Control	8	0	0	0	0	0	0
Gross&Histology	Subchondral bone remodeling	3	OA - pMPC	8	1.375	0.916125	0.323899	0	2	2
Gross&Histology	Subchondral bone remodeling	4	Sham - Saline Control	8	0	0	0	0	0	0
Gross&Histology	Subchondral bone remodeling	4	OA - Saline	8	0.125	0.353553	0.125	0	0	1
Gross&Histology	Subchondral bone remodeling	4	Sham - pMPC Control	8	0	0	0	0	0	0
Gross&Histology	Subchondral bone remodeling	4	OA - pMPC	8	0.25	0.707107	0.25	0	0	2
Gross&Histology	Subintimal edema	5	Sham - Saline Control	8	0.125	0.353553	0.125	0	0	1
Gross&Histology	Subintimal edema	5	OA - Saline	8	0.125	0.353553	0.125	0	0	1
Gross&Histology	Subintimal edema	5	Sham - pMPC Control	8	0	0	0	0	0	0
Gross&Histology	Subintimal edema	5	OA - pMPC	8	0.25	0.707107	0.25	0	0	2
Gross&Histology	Subintimal fibrosis	5	Sham - Saline Control	8	1.875	0.834523	0.295048	1	2	3
Gross&Histology	Subintimal fibrosis	5	OA - Saline	8	1.625	0.916125	0.323899	1	1	3
Gross&Histology	Subintimal fibrosis	5	Sham - pMPC Control	8	2.375	1.40789	0.497763	0	2.5	4
Gross&Histology	Subintimal fibrosis	5	OA - pMPC	8	1.875	1.24642	0.440677	0	2	4
Gross&Histology	Synovial Summation Scores	5	Sham - Saline Control	8	4.125	1.95941	0.692756	2	4	7
Gross&Histology	Synovial Summation Scores	5	OA - Saline	8	3.5	1.60357	0.566947	1	3.5	6
Gross&Histology	Synovial Summation Scores	5	Sham - pMPC Control	8	4.75	1.98206	0.700765	1	5.5	7
Gross&Histology	Synovial Summation Scores	5	OA - pMPC	8	3.5	2.0702	0.731925	0	3	6
Gross&Histology	Tangential zone stain uptake	0	Sham - Saline Control	8	1.875	1.12599	0.398098	1	1.5	4
Gross&Histology	Tangential zone stain uptake	0	OA - Saline	8	0.125	0.353553	0.125	0	0	1
Gross&Histology	Tangential zone stain uptake	0	Sham - pMPC Control	8	1.125	0.991031	0.350382	0	1	3
Gross&Histology	Tangential zone stain uptake	0	OA - pMPC	7	0.857143	1.21499	0.459221	0	0	3
Gross&Histology	Tangential zone stain uptake	1	Sham - Saline Control	8	0.625	1.06066	0.375	0	0	3
Gross&Histology	Tangential zone stain uptake	1	OA - Saline	8	0.75	0.707107	0.25	0	1	2
Gross&Histology	Tangential zone stain uptake	1	Sham - pMPC Control	8	0.75	0.707107	0.25	0	1	2
Gross&Histology	Tangential zone stain uptake	1	OA - pMPC	8	1	0.92582	0.327327	0	1	3
Gross&Histology	Tangential zone stain uptake	2	Sham - Saline Control	8	0.5	0.755929	0.267261	0	0	2
Gross&Histology	Tangential zone stain uptake	2	OA - Saline	8	1	1.06904	0.377964	0	1	3
Gross&Histology	Tangential zone stain uptake	2	Sham - pMPC Control	8	0.875	1.12599	0.398098	0	0.5	3
Gross&Histology	Tangential zone stain uptake	2	OA - pMPC	8	1.125	0.834523	0.295048	0	1	3
Gross&Histology	Total erosion	0	Sham - Saline Control	8	0.25	0.46291	0.163663	0	0	1
Gross&Histology	Total erosion	0	OA - Saline	8	1.75	0.46291	0.163663	1	2	2
Gross&Histology	Total erosion	0	Sham - pMPC Control	8	0.25	0.46291	0.163663	0	0	1
Gross&Histology	Total erosion	0	OA - pMPC	8	1.25	0.46291	0.163663	1	1	2
Gross&Histology	Vascularity	5	Sham - Saline Control	8	1.375	0.744024	0.263052	0	1.5	2
Gross&Histology	Vascularity	5	OA - Saline	8	1.75	1.0351	0.365963	0	2	3
Gross&Histology	Vascularity	5	Sham - pMPC Control	8	2	0.755929	0.267261	1	2	3
Gross&Histology	Vascularity	5	OA - pMPC	8	1	0.92582	0.327327	0	1	2
Surf_Topography	PV (um)		Sham - Saline Control	8	88.6886	82.4172	29.1389	20.8089	34.0269	209.368
Surf_Topography	PV (um)		OA - Saline	8	89.6425	77.5163	27.4062	17.984	43.9184	199.664
Surf_Topography	PV (um)		Sham - pMPC Control	8	184.851	24.0875	8.51622	148.048	184.364	217.032
Surf_Topography	PV (um)		OA - pMPC	8	192.397	19.1541	6.77201	155.297	191.823	217.26
Surf_Topography	Ra (um)		Sham - Saline Control	8	1.94199	0.618052	0.218514	1.30556	1.93428	3.16689
Surf_Topography	Ra (um)		OA - Saline	8	2.25214	0.899507	0.318024	0.993889	2.00772	3.89711
Surf_Topography	Ra (um)		Sham - pMPC Control	8	2.46294	1.19671	0.4231	1.35178	2.06417	4.65011
Surf_Topography	Ra (um)		OA - pMPC	8	2.70604	1.30499	0.461385	1.46833	2.319	5.432
Surf_Topography	Ra_log		Sham - Saline Control	8	0.521334	0.214249	0.0757485	0.229494	0.583432	0.775475
Surf_Topography	Ra_log		OA - Saline	8	0.647437	0.39935	0.141191	-0.0811811	0.624352	1.1238
Surf_Topography	Ra_log		Sham - pMPC Control	8	0.631686	0.434667	0.153678	0.169705	0.546921	1.24535
Surf_Topography	Ra_log		OA - pMPC	8	0.795186	0.378369	0.133774	0.329729	0.709037	1.50678
Surf_Topography	Rq (um)		Sham - Saline Control	8	3.18919	1.63022	0.57637	1.654	2.64561	6.44233
Surf_Topography	Rq (um)		OA - Saline	8	3.56453	2.02962	0.717579	1.30222	3.08844	8.186
Surf_Topography	Rq (um)		Sham - pMPC Control	8	4.81461	2.45324	0.86735	2.38078	4.14394	9.30422
Surf_Topography	Rq (um)		OA - pMPC	8	5.27921	2.50153	0.884423	2.65856	4.71217	10.1031
Surf_Topography	Rq_log		Sham - Saline Control	8	0.946559	0.358848	0.126872	0.469657	0.890249	1.48588
Surf_Topography	Rq_log		OA - Saline	8	1.0495	0.48339	0.170904	0.1861	1.03924	1.87315
Surf_Topography	Rq_log		Sham - pMPC Control	8	1.27823	0.525137	0.185664	0.66706	1.13163	2.06227
Surf_Topography	Rq_log		OA - pMPC	8	1.45726	0.424976	0.150252	0.888286	1.38152	2.17869
Surf_Topography	Rsk		Sham - Saline Control	8	-0.943597	1.53216	0.541699	-3.19333	-0.278944	0.662778
Surf_Topography	Rsk		OA - Saline	8	-0.502014	1.25054	0.442132	-2.451	0.265833	0.613667
Surf_Topography	Rsk		Sham - pMPC Control	8	-1.45136	1.41745	0.501143	-3.74078	-1.70778	0.474889
Surf_Topography	Rsk		OA - pMPC	8	-2.19911	0.628803	0.222315	-3.35611	-2.18556	-1.40233
Surf_Topography	SRz (um)		Sham - Saline Control	8	21.4517	20.308	7.17995	6.22111	10.595	56.8111
Surf_Topography	SRz (um)		OA - Saline	8	23.8193	22.501	7.9553	4.90444	15.05	74.6044
Surf_Topography	SRz (um)		Sham - pMPC Control	8	45.6271	24.9156	8.809	17.94	41.0444	84.7389
Surf_Topography	SRz (um)		OA - pMPC	8	52.2299	22.6848	8.0203	27.6089	48.5117	92.7489
Surf_Topography	SRz_log		Sham - Saline Control	8	2.5875	0.76561	0.270684	1.77745	2.25922	3.78666
Surf_Topography	SRz_log		OA - Saline	8	2.72128	0.770073	0.272262	1.52707	2.66137	4.05237
Surf_Topography	SRz_log		Sham - pMPC Control	8	3.39443	0.743164	0.262748	2.23814	3.28561	4.31965
Surf_Topography	SRz_log		OA - pMPC	8	3.7141	0.476667	0.168527	3.11269	3.61967	4.46087

## Sheet: Systemic Effects
Sheet	VAR	Treatment	Day	n	mean	sd	SE	min	median	max
Blood	AST (U/L)	Saline	0	8	241.625	39.2098	13.8628	169	240	301
Blood	AST (U/L)	Saline	14	8	238.875	43.106	15.2403	157	242.5	291
Blood	AST (U/L)	Saline	28	8	258.875	43.0064	15.2051	179	256.5	311
Blood	AST (U/L)	Saline	42	8	283.625	23.9937	8.48305	226	289.5	300
Blood	AST (U/L)	Saline	56	8	299	28.1273	9.94449	253	302.5	336
Blood	AST (U/L)	Saline	70	7	327.714	74.7278	28.2444	250	308	464
Blood	AST (U/L)	pMPC	0	8	260.75	49.2798	17.423	212	244.5	369
Blood	AST (U/L)	pMPC	14	8	300.5	75.2842	26.617	246	282.5	472
Blood	AST (U/L)	pMPC	28	8	312.25	69.1515	24.4487	245	300	464
Blood	AST (U/L)	pMPC	42	8	334.125	70.3612	24.8764	262	313.5	469
Blood	AST (U/L)	pMPC	56	8	354.75	88.1699	31.1728	263	322	506
Blood	AST (U/L)	pMPC	70	8	383.375	103.301	36.5225	251	353	572
Blood	AST_log	Saline	0	8	5.47501	0.171722	0.0607129	5.1299	5.47977	5.70711
Blood	AST_log	Saline	14	8	5.45996	0.197201	0.069721	5.05625	5.49095	5.67332
Blood	AST_log	Saline	28	8	5.54322	0.177282	0.0626786	5.18739	5.54644	5.73979
Blood	AST_log	Saline	42	8	5.64413	0.0924929	0.0327012	5.42053	5.66815	5.70378
Blood	AST_log	Saline	56	8	5.69647	0.0958979	0.033905	5.53339	5.71169	5.81711
Blood	AST_log	Saline	70	7	5.77138	0.216495	0.0818276	5.52146	5.7301	6.13988
Blood	AST_log	pMPC	0	8	5.54978	0.172187	0.0608774	5.35659	5.49874	5.9108
Blood	AST_log	pMPC	14	8	5.68262	0.218432	0.0772275	5.50533	5.64236	6.15698
Blood	AST_log	pMPC	28	8	5.725	0.200987	0.0710598	5.50126	5.70298	6.13988
Blood	AST_log	pMPC	42	8	5.79351	0.199273	0.0704538	5.56834	5.74658	6.1506
Blood	AST_log	pMPC	56	8	5.84559	0.240258	0.084944	5.57215	5.77438	6.22654
Blood	AST_log	pMPC	70	8	5.91844	0.262609	0.0928463	5.52545	5.8664	6.34914
Blood	Creatinine (mg/dL)	Saline	0	8	1.425	0.271241	0.095898	1	1.4	1.8
Blood	Creatinine (mg/dL)	Saline	14	8	1.15	0.2	0.0707107	0.9	1.1	1.4
Blood	Creatinine (mg/dL)	Saline	28	8	1.15	0.160357	0.0566947	0.9	1.15	1.4
Blood	Creatinine (mg/dL)	Saline	42	8	1.225	0.212132	0.075	1	1.15	1.6
Blood	Creatinine (mg/dL)	Saline	56	8	1.175	0.158114	0.0559017	1	1.2	1.5
Blood	Creatinine (mg/dL)	Saline	70	7	1.32857	0.197605	0.0746876	1.1	1.3	1.6
Blood	Creatinine (mg/dL)	pMPC	0	8	1.1125	0.145774	0.0515388	1	1.05	1.4
Blood	Creatinine (mg/dL)	pMPC	14	8	0.95	0.119523	0.0422577	0.8	0.95	1.1
Blood	Creatinine (mg/dL)	pMPC	28	8	1.025	0.138873	0.049099	0.8	1.1	1.2
Blood	Creatinine (mg/dL)	pMPC	42	8	1.125	0.116496	0.0411877	0.9	1.1	1.3
Blood	Creatinine (mg/dL)	pMPC	56	8	1.15	0.220389	0.0779194	0.9	1.15	1.5
Blood	Creatinine (mg/dL)	pMPC	70	8	1.05	0.106904	0.0377964	0.9	1.1	1.2
Blood	GAG (ug/ml)	Saline	0	8	47.826	17.1837	6.07537	19.893	49.832	73.465
Blood	GAG (ug/ml)	Saline	14	8	64.9026	27.2893	9.64822	29.402	65.725	106.553
Blood	GAG (ug/ml)	Saline	28	6	25.4543	26.974	11.0121	1.56	19.506	55.458
Blood	GAG (ug/ml)	Saline	42	7	33.5534	12.8949	4.87382	19.664	33.481	53.221
Blood	GAG (ug/ml)	Saline	56	8	69.0755	25.2728	8.93527	48.809	60.1545	118.156
Blood	GAG (ug/ml)	Saline	70	8	64.257	34.1648	12.0791	1.56	62.5805	115.662
Blood	GAG (ug/ml)	pMPC	0	8	39.41	17.1632	6.06812	16.112	41.586	65.458
Blood	GAG (ug/ml)	pMPC	14	8	53.1469	23.2736	8.22846	8.842	54.9735	91.943
Blood	GAG (ug/ml)	pMPC	28	8	40.845	18.9985	6.71698	15.439	37.023	69.088
Blood	GAG (ug/ml)	pMPC	42	8	27.0341	15.3081	5.41224	8.6	24.747	51.896
Blood	GAG (ug/ml)	pMPC	56	8	28.0621	10.3412	3.65617	17.459	27.0065	45.631
Blood	GAG (ug/ml)	pMPC	70	8	55.1654	13.6052	4.81016	39.681	53.6875	83.078
Blood	GGT (U/L)	Saline	0	8	10.625	3.29231	1.16401	6	10	16
Blood	GGT (U/L)	Saline	14	8	10.125	2.29518	0.811469	7	9.5	13
Blood	GGT (U/L)	Saline	28	8	11	3.20713	1.13389	7	11	15
Blood	GGT (U/L)	Saline	42	8	11.25	2.54951	0.901388	9	10	16
Blood	GGT (U/L)	Saline	56	8	11.25	2.37547	0.839855	7	11.5	14
Blood	GGT (U/L)	Saline	70	7	19	17.2434	6.51738	11	12	58
Blood	GGT (U/L)	pMPC	0	8	8.75	2.43487	0.860855	5	8.5	13
Blood	GGT (U/L)	pMPC	14	8	9.25	2.65922	0.940175	5	9	14
Blood	GGT (U/L)	pMPC	28	8	11.375	2.87539	1.0166	7	11	17
Blood	GGT (U/L)	pMPC	42	8	10.375	2.19984	0.77776	7	10	14
Blood	GGT (U/L)	pMPC	56	8	14.25	8.74643	3.09233	9	10.5	35
Blood	GGT (U/L)	pMPC	70	8	12.625	8.01672	2.83434	8	9	31
Blood	GGT_log	Saline	0	8	2.32001	0.317794	0.112357	1.79176	2.29756	2.77259
Blood	GGT_log	Saline	14	8	2.29215	0.229674	0.0812021	1.94591	2.2499	2.56495
Blood	GGT_log	Saline	28	8	2.35784	0.308263	0.108987	1.94591	2.39375	2.70805
Blood	GGT_log	Saline	42	8	2.39984	0.211756	0.0748671	2.19722	2.30259	2.77259
Blood	GGT_log	Saline	56	8	2.39836	0.231769	0.0819427	1.94591	2.4414	2.63906
Blood	GGT_log	Saline	70	7	2.74087	0.589842	0.222939	2.3979	2.48491	4.06044
Blood	GGT_log	pMPC	0	8	2.13394	0.287812	0.101757	1.60944	2.13833	2.56495
Blood	GGT_log	pMPC	14	8	2.18582	0.305707	0.108084	1.60944	2.19722	2.63906
Blood	GGT_log	pMPC	28	8	2.40374	0.252746	0.0893593	1.94591	2.3979	2.83321
Blood	GGT_log	pMPC	42	8	2.31969	0.213149	0.0753595	1.94591	2.30259	2.63906
Blood	GGT_log	pMPC	56	8	2.54704	0.451399	0.159594	2.19722	2.35024	3.55535
Blood	GGT_log	pMPC	70	8	2.41223	0.484933	0.17145	2.07944	2.19722	3.43399
Blood	IL1ra (pg/ml)	Saline	0	8	496.44	218.644	77.3022	312.5	444.846	905.717
Blood	IL1ra (pg/ml)	Saline	14	8	380.865	88.8547	31.4149	312.5	332.144	528.929
Blood	IL1ra (pg/ml)	Saline	28	5	356.327	97.9993	43.8266	312.5	312.5	531.633
Blood	IL1ra (pg/ml)	Saline	42	8	459.682	210.579	74.4509	312.5	363.264	811.356
Blood	IL1ra (pg/ml)	Saline	56	8	396.203	206.012	72.8363	312.5	312.5	901.22
Blood	IL1ra (pg/ml)	Saline	70	8	786.034	569.385	201.308	312.5	509.127	1676.87
Blood	IL1ra (pg/ml)	pMPC	0	8	556.086	297.805	105.29	312.5	472.682	1099.78
Blood	IL1ra (pg/ml)	pMPC	14	8	464.587	293.814	103.879	312.5	313.582	1162.63
Blood	IL1ra (pg/ml)	pMPC	28	8	383.739	135.537	47.9195	312.5	312.5	655.73
Blood	IL1ra (pg/ml)	pMPC	42	8	371.613	167.237	59.127	312.4	312.5	785.502
Blood	IL1ra (pg/ml)	pMPC	56	7	342.695	79.8888	30.1951	312.5	312.5	523.866
Blood	IL1ra (pg/ml)	pMPC	70	8	312.5	0	0	312.5	312.5	312.5
Blood	IL1ra_log	Saline	0	8	6.12876	0.416575	0.147281	5.7446	6.07179	6.80873
Blood	IL1ra_log	Saline	14	8	5.92025	0.221126	0.0781798	5.7446	5.80382	6.27085
Blood	IL1ra_log	Saline	28	5	5.85087	0.237626	0.10627	5.7446	5.7446	6.27595
Blood	IL1ra_log	Saline	42	8	6.05208	0.40576	0.143458	5.7446	5.88527	6.69871
Blood	IL1ra_log	Saline	56	8	5.90578	0.371673	0.131406	5.7446	5.7446	6.80375
Blood	IL1ra_log	Saline	70	8	6.43411	0.725787	0.256604	5.7446	6.2235	7.42468
Blood	IL1ra_log	pMPC	0	8	6.2092	0.491035	0.173607	5.7446	6.15284	7.00286
Blood	IL1ra_log	pMPC	14	8	6.02448	0.466297	0.164861	5.7446	5.74806	7.05844
Blood	IL1ra_log	pMPC	28	8	5.90543	0.302347	0.106896	5.7446	5.7446	6.48575
Blood	IL1ra_log	pMPC	42	8	5.85978	0.325893	0.115221	5.74428	5.7446	6.66632
Blood	IL1ra_log	pMPC	56	7	5.81841	0.195268	0.0738045	5.7446	5.7446	6.26124
Blood	IL1ra_log	pMPC	70	8	5.7446	0	0	5.7446	5.7446	5.7446
